# Supplementary material for: On the persistence of supplementary resources in biomedical publications
Source: BMC Bioinformatics. 2006 May 19;7:260. doi: 10.1186/1471-2105-7-260 (PMC1481620; doi:10.1186/1471-2105-7-260)
Supplement: Additional File 1 — Supplementary data in the form of an Excel spreadsheet (696 K) detailing the data supporting Method 1 and Method 2 is available online from BMC Bioinformatics. [file 1471-2105-7-260-S1.xls]

## Sheet: 1998-2005
Year	count	Live	Dead	Other	%live	% unavailable	Dead Journal	Dead Non-journal
1998	8	3	4	1	0.375	0.625	0	4	0
1999	6	5	1	0	0.833333	0.166667	0	1	0
2000	9	4	4	1	0.444444	0.555556	1	3	-1
2001	28	20	8	0	0.714286	0.285714	0	8	0
2002	78	71	6	0	0.910256	0.0897436	0	6	0
2003	86	69	17	0	0.802326	0.197674	0	17	0
2004	172	158	13	1	0.918605	0.0813953	0	13	0
2005	240	215	24	1	0.895833	0.104167	4	21	-3
2006 (1/31)	28	27	1	0	0.964286	0.0357143			-1
Totals	655	572	78	4	0.762041	0.237959	5
Year	Journal	Non-Journal
1998	0	4
1999	0	1
2000	1	3
2001	0	8
2002	0	6
2003	0	17
2004	0	13
2005	4	21
Totals	5	73

## Sheet: 3JournalSubset
	Total Unique (9/1/04-12/31/04	Accessible Journal	inaccessible Journal	Accessible Non- Journal	Inaccessible non-journal		Total Inaccessible %	Total Accessible %	Total inaccessible Non- Journal	Total Inaccessible Journal
Bioinformatics	71	3	2	52	13		0.211268	0.788732	0.183099	0.028169
Nucleic Acids Research	61	59	0	0	2		0.0327869	0.967213	0.0327869	0
Genetics	30	14	10	6	0		0.333333	0.666667	0	0.333333
Total	162	76	12	58	15
	% Total	% Accessible @ Journal	% Inaccesible @ Journal	% Accesible Non-Journal	% Accessible non-journal
Bioinformatics	0.985915	0.0422535	0.028169	0.732394	0.183099
Nucleic Acids Research	1	0.967213	0	0	0.0327869
Genetics	1	0.466667	0.333333	0.2	0

## Sheet: 1998
	Live?	Journal?	Reference
submitted search results is available using the BCM Search Launcher Batch Client (version 2.6) (ftp://gc.bcm.tmc. edu/pub/software/search-launcher/). SUPPLEMENTARY INFORMATION: Example figures are available at http://dot.bcm.tmc. edu:9331/papers/beautypp.html CONTACT: (kworley,culpep)@bcm.tmc.edu PM	No	no	1: Bioinformatics. 1998;14(10):890-1.	BEAUTY-X: enhanced BLAST searches for DNA queries.	Worley KC, Culpepper P, Wiese BA, Smith RF.	PMID: 9927720 [PubMed - indexed for MEDLINE]
ver architecture of the asthma and allergy gene database. AVAILABILITY: Database and server templates are available on request from the first author. Supplementary Information : The URL of the asthma and allergy gene database is http://cooke.gsf.de PMID: 9918958 [PubMed - indexed for MEDLINE]	Yes	no	2: Bioinformatics. 1998;14(9):827-8.	An Internet linkage and mutation database for the complex phenotype asthma.	Wjst M, Immervoll T.	PMID: 9918958 [PubMed - indexed for MEDLINE]
evaluated (optimally, the result of a MEDLINE search by keyword) and the results are returned in the form of Web pages for keywords, sentences and s. SUPPLEMENTARY INFORMATION: Web pages containing full information on the examples mentioned in the text are available at: http://www.cnb.uam.es/ approx	yes	no	3: Bioinformatics. 1998;14(7):600-7.	Automatic extraction of keywords from scientific text: application to the	knowledge domain of protein families.	PMID: 9730925 [PubMed - indexed for MEDLINE]
it a good thing? Why will it happen? Where are we now? What developments are fostering and what developments are impeding progress towards this end? SUPPLEMENTARY INFORMATION: A list of WWW resources devoted to database issues in molecular biology is available at http://www.mips.biochem.mpg.de CONT	No	no	4: Bioinformatics. 1998;14(7):551-61.	Comprehensive, comprehensible, distributed and intelligent databases: current	status.	PMID: 9730920 [PubMed - indexed for MEDLINE]
uam.es/EUCLID, with the corresponding dictionaries for the generation of three, eight and 14 functional classes. Contact: E-mail: valencia@cnb.uam.es SUPPLEMENTARY INFORMATION: The results of the EUCLID classification of different genomes are available at http://www.sander.ebi.ac. uk/genequiz/. A de	yes	no	5: Bioinformatics. 1998;14(6):542-3.	EUCLID: automatic classification of proteins in functional classes by their	database annotations.	PMID: 9694995 [PubMed - indexed for MEDLINE]
ctive interface for ease of querying the database and displaying maps. AVAILABILITY: The extensions can be obtained via ftp.sanger.ac.uk/pub/zmapper. Supplementary information: The User's Manual can be viewed from http:/www.sanger.ac.uk/Users/cari/Z.shtml. CONTACT: cari@sanger.ac.uk PMID: 9694993 [P	No	no	6: Bioinformatics. 1998;14(6):538-9.	Z extensions to the RHMAPPER package.	Soderlund C, Lau T, Deloukas P.	PMID: 9694993 [PubMed - indexed for MEDLINE]
ecular modelling and 3D survey. AVAILABILITY: TITO is available by anonymous ftp at: ftp://lmcp.jussieu. fr/pub/tito CONTACT: labesse@lmcp.jussieu.fr Supplementary information: http://www.lmcp.jussieu.fr/ approximately labesse/TITO/TITO.html PMID: 9545453 [PubMed - indexed for MEDLINE]	No	no	7: Bioinformatics. 1998;14(2):206-11.	Incremental threading optimization (TITO) to help alignment and modelling of	remote homologues.	PMID: 9545453 [PubMed - indexed for MEDLINE]
(when possible) relative atomic or formula masses, and mass/amount and amount/mass concentration conversion factors. This paper gives background and supplementary information which should be borne in mind when providing interpretation or using the Web table. Supplementary tables listing (i) common	No Link	no	8: Ann Clin Biochem. 1998 Mar;35 ( Pt 2):261-7.	Guidelines for the interpretation of analytical toxicology results and unit of	measurement conversion factors.	PMID: 9547898 [PubMed - indexed for MEDLINE]

## Sheet: 1999
Reference	Live?	Journal?
rated by an example taken from sugar metabolism. AVAILABILITY: METATOOL is available from ftp://bmsdarwin.brookes.ac. uk/pub/software/ibmpc/metatool. SUPPLEMENTARY INFORMATION: http://www. biologie.hu-berlin.de/biophysics/Theory/tpfeiffer/metatoo l.html PMID: 10222413 [PubMed - indexed for MEDLINE]	No	no	4: Bioinformatics. 1999 Mar;15(3):251-7.	METATOOL: for studying metabolic networks.	Pfeiffer T, Sanchez-Valdenebro I, Nuno JC, Montero F, Schuster S.	PMID: 10222413 [PubMed - indexed for MEDLINE]
WEET is accessible via the Internet at http://www.dkfz-heidelberg.de/spec/. CONTACT: a. bohne@dkfz-heidelberg.de or w.vonderlieth@ dkfz-heidelberg.de SUPPLEMENTARY INFORMATION: The current version of SWEET generates only one conformation out of a manifold. Several authors have analysed possible conf	yes	no	2: Bioinformatics. 1999 Sep;15(9):767-8.	SWEET - WWW-based rapid 3D construction of oligo- and polysaccharides.	Bohne A, Lang E, von der Lieth CW.	PMID: 10498779 [PubMed - indexed for MEDLINE]
ITY: http://www.icgeb.trieste.it/domain. Mirror site is available at http://sbase.abc.hu/domain. A standalone programme will be available on request. SUPPLEMENTARY INFORMATION: A series of help files is available at the above addresses. PMID: 10320404 [PubMed - indexed for MEDLINE]	yes	no	3: Bioinformatics. 1999 Apr;15(4):343-4.	The domain-server: direct prediction of protein domain-homologies from BLAST	search.	PMID: 10320404 [PubMed - indexed for MEDLINE]
uss future applications of the E-CELL system with special respect to genome engineering. AVAILABILITY: The E-CELL software is available upon request. SUPPLEMENTARY INFORMATION: The complete list of rules of the developed cell model with kinetic parameters can be obtained via our web site at: http://	yes	no	5: Bioinformatics. 1999 Jan;15(1):72-84.	E-CELL: software environment for whole-cell simulation.	Tomita M, Hashimoto K, Takahashi K, Shimizu TS, Matsuzaki Y, Miyoshi F, Saito K,	PMID: 10068694 [PubMed - indexed for MEDLINE]
pairs. This data set complements earlier sets on the basis of cDNA sequences and will be useful for further comparative studies. [This paper contains supplementary data that can be found at http://www.genome.org [corrected]]. PMID: 10508839 [PubMed - indexed for MEDLINE]	yes	yes	1: Genome Res. 1999 Sep;9(9):815-24.	Erratum in:	Genome Res 1999 Nov;9(11):1156.	PMID: 10508839 [PubMed - indexed for MEDLINE]
genome.org	yes	yes	1: Genome Res. 1999 Jul;9(7):662-71.	A 3-Mb high-resolution BAC/PAC contig of 12q22 encompassing the 830-kb consensus	Murty VV, Montgomery K, Dutta S, Bala S, Renault B, Bosl GJ, Kucherlapati R,
				minimal deletion in male germ cell tumors.	Chaganti RS.

## Sheet: 2000
Reference	Live?	Journal?
VAILABILITY: Secondary structure alignment homepage at http://lutece.rutgers.edu/ssas CONTACT: anders@rutchem.rutgers.edu; ronlevy@lutece.rutgers.edu Supplementary Information: Genome sequence/structure alignment results at http://lutece.rutgers.edu/ss_fold_predictions. PMID: 11159310 [PubMed - inde	No	no	3: Bioinformatics. 2000 Nov;16(11):988-1002.	Iterative sequence/secondary structure search for protein homologs: comparison	with amino acid sequence alignments and application to fold recognition in	PMID: 11159310 [PubMed - indexed for MEDLINE]
red for AZ expression. However, no homolog was detected in the completed genome of the budding yeast Saccharomyces cerevisiae. Procedural details and supplementary information can be found at http://itsa.ucsf.edu/ approximately czhu/AZ. PMID: 10871270 [PubMed - indexed for MEDLINE]	no	no	6: Bioinformatics. 2000 May;16(5):478-81.	A homolog of mammalian antizyme is present in fission yeast Schizosaccharomyces	pombe but not detected in budding yeast Saccharomyces cerevisiae.	PMID: 10871270 [PubMed - indexed for MEDLINE]
erimental crosses of plants or animals. AVAILABILITY: The add-on packages are freely available at http://www.mathsource.com/cgi-bin/msitem?0209-30 4. SUPPLEMENTARY INFORMATION: A tutorial notebook file is included with the packages at the mathsource site. PMID: 10869043 [PubMed - indexed for MEDLINE	No	No	7: Bioinformatics. 2000 Apr;16(4):408-10.	Mathematica packages for simulation of experimental genetics.	Manly KF.	PMID: 10869043 [PubMed - indexed for MEDLINE]
tp from snipe.pharmacy. ualberta.ca/pub. The training	No	yes	1 : Bioinformatics. 2000 May;16(5):425-38.	Prediction of genetic structure in eukaryotic DNA using reference point logistic	Hooper PM, Zhang H, Wishart DS.	PMID: 10871265 [PubMed - indexed for MEDLINE]
ts; for N(2)H(4), assignments have been found for 14 new FIRL transition systems and verified for five others. Lists have been produced (deposited as supplementary data with the JMS archive reached at www.idealibrary.com or available on request from the authors) of CH(3)OH and N(2)H(4) FIRL lines po	no link	no	5: J Mol Spectrosc. 2000 Nov;204(1):48-54.	LaseRitz: Far-Infrared Laser Line Assignment and Prediction by the Ritz	Combination Principle, with Application to Methanol and Hydrazine.	PMID: 11034841 [PubMed - as supplied by publisher]
AVAILABILITY: The model.it server is freely available at http://www.icgeb.trieste.it/dna/ CONTACT: kristian@icgeb.trieste.it; pongor@icgeb.trieste.it SUPPLEMENTARY INFORMATION: a series of help files is available at the above address. PMID: 11269231 [PubMed - indexed for MEDLINE]	yes	no	1: Bioinformatics. 2000 Nov;16(11):1044-5.	Model.it: building three dimensional DNA models from sequence data.	Vlahovicek K, Pongor S.	PMID: 11269231 [PubMed - indexed for MEDLINE]
ures used, and major features of the revised charts. METHODS: Data from five national health examination surveys collected from 1963 to 1994 and five supplementary data sources were combined to establish an analytic growth chart data set. A variety of statistical procedures were used to produce smoo	yes	no	2: Adv Data. 2000 Jun 8;(314):1-27.	CDC growth charts: United States.	Kuczmarski RJ, Ogden CL, Grummer-Strawn LM, Flegal KM, Guo SS, Wei R, Mei Z,	PMID: 11183293 [PubMed - indexed for MEDLINE]
various origin but these data are often inconsistent. A number of specialized databases dealing with BIMs and attempts to classify them are reviewed. SUPPLEMENTARY INFORMATION: The additional bibliography and list of Internet resources on bioinorganic chemistry are available at http://www.ebi.ac.uk/	yes	no	4: Bioinformatics. 2000 Oct;16(10):851-64.	Bioinorganic motifs: towards functional classification of metalloproteins.	Degtyarenko K.	PMID: 11120676 [PubMed - indexed for MEDLINE]
methods may be extended to characterize the evolution of any phylogenetically	yes	no	2: Proc Natl Acad Sci U S A. 2000 Mar 28;97(7):3304-8.	An archaeal genomic signature.	Graham DE, Overbeek R, Olsen GJ, Woese CR.	PMID: 10716711 [PubMed - indexed for MEDLINE]

## Sheet: 2001
Reference	Live?	Journal?
the command-line and for the www-version are available on request. CONTACT: Georg.Schneider@nt.imp.univie.ac.at; Frank.Eisenhaber@nt.imp.univie.ac.at SUPPLEMENTARY INFORMATION: Documentation for the taxonomy workbench can be accessed at http://mendel.imp.univie.ac.at/taxonomy/help.html. PMID: 117512	no	n	4: Bioinformatics. 2001 Dec;17(12):1179-82.	Taxonomy workbench.	Wildpaner M, Schneider G, Schleiffer A, Eisenhaber F.	PMID: 11751226 [PubMed - indexed for MEDLINE]
vailable at http://www.stat.washington.edu/fraley/mclust. The software for the diagonal model is under development. CONTACT: kayee@cs.washington.edu. SUPPLEMENTARY INFORMATION: http://www.cs.washington.edu/homes/kayee/model. PMID: 11673243 [PubMed - indexed for MEDLINE]	no	n	7: Bioinformatics. 2001 Oct;17(10):977-87.	Model-based clustering and data transformations for gene expression data.	Yeung KY, Fraley C, Murua A, Raftery AE, Ruzzo WL.	PMID: 11673243 [PubMed - indexed for MEDLINE]
h a common threading tool making their comparisons easier. AVAILABILITY: The meta-server is available free at http://www.infobiosud.cnrs.fr/bioserver SUPPLEMENTARY INFORMATION: http://www.infobiosud.cnrs.fr/bioserver/hah1.html Publication Types: Validation Studies PMID: 11524382 [PubMed - indexed fo	No	n	12: Bioinformatics. 2001 Aug;17(8):752-3.	Easier threading through web-based comparisons and cross-validations.	Douguet D, Labesse G.	PMID: 11524382 [PubMed - indexed for MEDLINE]
lts in a format for viewing with the software 'GOLD'. AVAILABILITY: The software is available by FTP at: ftp://xcsg.iarc.fr/cox/Genotype_Transposer/. SUPPLEMENTARY INFORMATION: Detailed instruction and examples are available at: ftp://xcsg.iarc.fr/cox/Genotype_Transposer/. Arlequin is available at:	no	n	14: Bioinformatics. 2001 Aug;17(8):738-9.	Genotype transposer: automated genotype manipulation for linkage disequilibrium	analysis.	PMID: 11524375 [PubMed - indexed for MEDLINE]
equence to structure threading. AVAILABILITY: Example substitution matrices are available from http://www.rsc.anu.edu.au/~zsuzsa/suppl/matrices.html. SUPPLEMENTARY INFORMATION: The list of proteins used for data collection and the optimized parameters for the alignment are given as supplementary mat	no	n	16: Bioinformatics. 2001 Aug;17(8):686-99.	Amino acid similarity matrices based on force fields.	Dosztanyi Z, Torda AE.	PMID: 11524370 [PubMed - indexed for MEDLINE]
equence to structure threading. AVAILABILITY: Example substitution matrices are available from http://www.rsc.anu.edu.au/~zsuzsa/suppl/matrices.html. SUPPLEMENTARY INFORMATION: The list of proteins used for data collection and the optimized parameters for the alignment are given as supplementary mat	no	n	11: Bioinformatics. 2001 Aug;17(8):686-99.	Amino acid similarity matrices based on force fields.	Dosztanyi Z, Torda AE.	PMID: 11524370 [PubMed - indexed for MEDLINE]	MeSH Terms:	Amino Acid Substitution*	Chemistry, Physical	Comparative Study	Computational Biology	Mutation	Proteins/chemistry*	Proteins/genetics	Sequence Alignment/statistics & numerical data	Thermodynamics	Substances:	Proteins
can bind to several HLA-DR alleles. AVAILABILITY: The server is available at http://www.imtech.res.in/raghava/propred/ CONTACT: raghava@imtech.res.in SUPPLEMENTARY INFORMATION: http://www.imtech.res.in/raghava/propred/page3.html PMID: 11751237 [PubMed - indexed for MEDLINE]	no	no	2: Bioinformatics. 2001 Dec;17(12):1236-7.	ProPred: prediction of HLA-DR binding sites.	Singh H, Raghava GP.	PMID: 11751237 [PubMed - indexed for MEDLINE]
b-sib.ch and the distribution is available from ftp://ftp.isrec.isb-sib.ch/pub/software/unix/mmsearch-1.0.tar.gz CONTACT: Thomas.Junier@isrec.unil.ch SUPPLEMENTARY INFORMATION: The full documentation about mmsearchis available from http://hits.isb-sib.ch/~tjunier/mmsearch/doc. PMID: 11751236 [PubMed	no	no	3: Bioinformatics. 2001 Dec;17(12):1234-5.	mmsearch: a motif arrangement language and search program.	Junier T, Pagni M, Bucher P.	PMID: 11751236 [PubMed - indexed for MEDLINE]
at http://BioInfo.PL/ToolShop/. The administrator should be contacted to couple the tested server to the evaluation suite. CONTACT: leszek@bioinfo.pl SUPPLEMENTARY INFORMATION: The evaluation procedures are similar to those implemented in the continuous online server evaluation program, LiveBench. A	yes	n	1: Bioinformatics. 2001 Dec;17(12):1240-1.	ToolShop: prerelease inspections for protein structure prediction servers.	Rychlewski L.	PMID: 11751239 [PubMed - indexed for MEDLINE]
www.biosci.ohio-state.edu/~ray/bioinformatics/tricross.html. CONTACT: ray@biosci.ohio-state.edu; daniels.7@osu.edu; munsonr@pediatrics.ohio-state.edu Supplementary information: Additional data from the cross-genomic comparisons examined in the discussion section are linked from http://www.biosci.ohi	yes	n	5: Bioinformatics. 2001 Dec;17(12):1105-12.	Tricross : using dot-plots in sequence-id space to detect uncataloged intergenic	features.	PMID: 11751218 [PubMed - indexed for MEDLINE]
gene products were 0-6% different in amino acid sequence, but the differences did not alter residues thought to be involved in protein function (see supplementary data at http://mic.sgmjournals.org or http://www.uic.edu/depts/mcmi/individual/gupta/index.htm). For representative IncH plasmid R476b a	yes	n	6: Microbiology. 2001 Dec;147(Pt 12):3393-402.	Diversity of silver resistance genes in IncH incompatibility group plasmids.	Gupta A, Phung LT, Taylor DE, Silver S.	PMID: 11739772 [PubMed - indexed for MEDLINE]
hydrogen. AVAILABILITY: Programs available from http://geometry.molmovdb.org. CONTACT: JerryTsai@TAMU.edu; neil.voss@yale.edu; Mark.Gerstein@yale.edu SUPPLEMENTARY INFORMATION: Available at http://geometry.molmovdb.org. PMID: 11673240 [PubMed - indexed for MEDLINE]	yes	n	8: Bioinformatics. 2001 Oct;17(10):949-56.	Determining the minimum number of types necessary to represent the sizes of	protein atoms.	PMID: 11673240 [PubMed - indexed for MEDLINE]
TACT: e.bolten@science-factory.com; schliep@zpr.uni-koeln.de; s.schneckener@science-factory.com; d.schomburg@uni-koeln.de; schrader@zpr.uni-koeln.de. SUPPLEMENTARY INFORMATION: http://www.zaik.uni-koeln.de/~schliep/ProtClust.html. PMID: 11673238 [PubMed - indexed for MEDLINE]	yes	n	9: Bioinformatics. 2001 Oct;17(10):935-41.	Clustering protein sequences--structure prediction by transitive homology.	Bolten E, Schliep A, Schneckener S, Schomburg D, Schrader R.	PMID: 11673238 [PubMed - indexed for MEDLINE]
e apex may be proportional to stress on the cell wall. We propose that turgor-pressure wall stress modulates local apical cell wall growth rates. A supplementary model, relating cell wall curvature and growth rate in the cut-interwhorl, characterizes how the stalk's final dimensions and nearly cyl	yes	n	10: Planta. 2001 Aug;213(4):659-66.	Relationships between growth, morphology and wall stress in the stalk of	Acetabularia acetabulum.	PMID: 11556799 [PubMed - indexed for MEDLINE]
ure, but we suggest that secondary structure profiles may also be useful in the future. The classification forms a framework around which a wealth of supplementary information about the peptidases is organized. This includes images of three-dimensional structures, alignments of matching human and mo	yes	n	11: J Struct Biol. 2001 May-Jun;134(2-3):95-102.	The MEROPS database as a protease information system.	Barrett AJ, Rawlings ND, O'Brien EA.	PMID: 11551172 [PubMed - indexed for MEDLINE]
ent tissues, 13 genes appeared differentially expressed among tissues. AVAILABILITY: The expression data of the ribosomal protein genes together with supplementary material (complete transcriptional profiles of the considered human tissues) are freely available at the site GETProfiles (http://teleth	yes	n	6: Bioinformatics. 2001 Dec;17(12):1152-7.	Differential expression of genes coding for ribosomal proteins in different	human tissues.	PMID: 11751223 [PubMed - indexed for MEDLINE]	MeSH Terms:	Adult	Data Interpretation, Statistical	Databases, Nucleic Acid	Expressed Sequence Tags	Gene Expression Profiling	Gene Expression Regulation*	Humans	Research Support, Non-U.S. Gov't	Ribosomal Proteins/genetics*	Substances:	Ribosomal Proteins
from our model is an estimation of the fold composition of the initial genome, which potentially relates to the common ancestor for modern organisms. Supplementary material pertaining to this work is available from www.partslist.org/powerlaw. Copyright 2001 Academic Press. MeSH Terms: Animals Comput	yes	n	8: J Mol Biol. 2001 Nov 2;313(4):673-81.	Protein family and fold occurrence in genomes: power-law behaviour and	evolutionary model.	PMID: 11697896 [PubMed - indexed for MEDLINE]	MeSH Terms:	Animals	Computational Biology	Computer Simulation	Evolution, Molecular*	Genes, Duplicate/genetics	Genome*	Humans	Models, Genetic	Multigene Family*/genetics	Protein Folding*	Proteins/chemistry*	Proteins/classification	Proteins/genetics*	Proteins/metabolism	Proteome	Research Support, Non-U.S. Gov't	Substances:	Proteins	Proteome
y available at http://BioInfo.PL/meta/, some remote servers have however restrictions for non-academic users, which are respected by the meta server. SUPPLEMENTARY INFORMATION: Results of several sessions of the CAFASP and LiveBench programs for assessment of performance of fold-recognition servers	yes	no	13: Bioinformatics. 2001 Aug;17(8):750-1.	Structure prediction meta server.	Bujnicki JM, Elofsson A, Fischer D, Rychlewski L.	PMID: 11524381 [PubMed - indexed for MEDLINE]
s based on sorting signals. AVAILABILITY: A web server implementing the prediction method is available at http://www.bioinfo.tsinghua.edu.cn/SubLoc/. SUPPLEMENTARY INFORMATION: Supplementary material is available at http://www.bioinfo.tsinghua.edu.cn/SubLoc/. PMID: 11524373 [PubMed - indexed for MED	yes	no	15: Bioinformatics. 2001 Aug;17(8):721-8.	Support vector machine approach for protein subcellular localization prediction.	Hua S, Sun Z.	PMID: 11524373 [PubMed - indexed for MEDLINE]
s based on sorting signals. AVAILABILITY: A web server implementing the prediction method is available at http://www.bioinfo.tsinghua.edu.cn/SubLoc/. SUPPLEMENTARY INFORMATION: Supplementary material is available at http://www.bioinfo.tsinghua.edu.cn/SubLoc/. MeSH Terms: Amino Acid Sequence Amino Ac	yes	no	10: Bioinformatics. 2001 Aug;17(8):721-8.	Support vector machine approach for protein subcellular localization prediction.	Hua S, Sun Z.	PMID: 11524373 [PubMed - indexed for MEDLINE]	MeSH Terms:	Amino Acid Sequence	Amino Acids/analysis	Comparative Study	Computational Biology	Computer Simulation*	Databases, Protein	Internet	Models, Biological*	Proteins/chemistry	Proteins/metabolism*	Research Support, Non-U.S. Gov't	Software	Subcellular Fractions/metabolism*	Substances:	Amino Acids	Proteins
[VO(naph-tris)](2)] [where naph-tris is the Schiff base formed between o-hydroxynaphthaldehyde and tris(hydroxymethyl)amine] are reported. Electronic supplementary material to this paper can be obtained by using the Springer Link server located at http://dx.doi.org/10.1007/s00775-001-0311-5. MeSH Te	yes	y	1: J Biol Inorg Chem. 2002 Apr;7(4-5):384-96. Epub 2001 Dec 19.	Erratum in:	J Biol Inorg Chem 2002 Jun;7(6):675.	PMID: 11941496 [PubMed - indexed for MEDLINE]	MeSH Terms:	3T3 Cells	Animals	Cells, Cultured	Fibroblasts	Glucose/pharmacokinetics	Humans	Insulin/pharmacology*	Mice	Molecular Mimicry	Reproducibility of Results	Research Support, Non-U.S. Gov't	Toxicity Tests	Vanadium Compounds/chemical synthesis	Vanadium Compounds/chemistry*	Vanadium Compounds/pharmacology*	Substances:	Vanadium Compounds	Insulin	Glucose
tative performance with semi-quantitative results in the concentration predictions of both the standard mixture and the real-world sample. Electronic supplementary material to this paper can be obtained by using the Springer LINK server located at http://dx.doi.org/10.1007/s00216-001-1125-6. PMID: 1	yes	y	2: Anal Bioanal Chem. 2002 Jan;372(1):205-15. Epub 2001 Dec 12.	A laser-induced fluorescence dual-fiber optic array detector applied to the	rapid HPLC separation of polycyclic aromatic hydrocarbons.	PMID: 11939196 [PubMed]
meotic genes has been completely overlooked until recently and awaits further evaluation of its developmental and evolutionary importance. Electronic supplementary material to this paper can be obtained by using the Springer Link server located at http://dx.doi.org/10.1007/s00438-001-0615-8. MeSH Te	yes	y	3: Mol Genet Genomics. 2002 Feb;266(6):942-50. Epub 2001 Dec 15.	A novel MADS-box gene subfamily with a sister-group relationship to class B	floral homeotic genes.	PMID: 11862488 [PubMed - indexed for MEDLINE]	MeSH Terms:	Amino Acid Sequence	Angiosperms/classification	Angiosperms/genetics*	Arabidopsis/genetics	Cloning, Molecular	DNA, Complementary/chemistry	DNA, Complementary/genetics	Gene Expression Regulation, Plant	Genes, Plant/genetics*	In Situ Hybridization	MADS Domain Proteins/genetics*	Molecular Sequence Data	Phylogeny	Research Support, Non-U.S. Gov't	Sequence Alignment	Sequence Analysis, DNA	Sequence Homology, Amino Acid	Zea mays/genetics	Substances:	DNA, Complementary	MADS Domain Proteins	Secondary Source ID:	GENBANK/AJ271208	GENBANK/AJ307056	GENBANK/AJ318098
tion to these data, we present a few examples of the many possible applications of this transgenic line for developmental studies in vivo. Electronic supplementary material to this paper can be obtained by using the Springer LINK server located at http://dx.doi.org/10.1007/s00427-001-0196-x MeSH Ter	yes	y	4: Dev Genes Evol. 2001 Dec;211(12):603-10. Epub 2001 Dec 15.	A zebrafish histone variant H2A.F/Z and a transgenic H2A.F/Z:GFP fusion protein	for in vivo studies of embryonic development.	PMID: 11819118 [PubMed - indexed for MEDLINE]	MeSH Terms:	Animals	Animals, Genetically Modified/embryology	Animals, Genetically Modified/genetics*	Animals, Genetically Modified/physiology	Genes, Reporter	Green Fluorescent Proteins	Histones/genetics*	Histones/physiology	Luminescent Proteins	Molecular Sequence Data	Recombinant Fusion Proteins/genetics	Research Support, Non-U.S. Gov't	Zebrafish/embryology*	Zebrafish/genetics*	Substances:	Histones	Luminescent Proteins	Recombinant Fusion Proteins	Green Fluorescent Proteins	Secondary Source ID:	GENBANK/AF414110
tween amoC and amoA is variable in length and may be used to profile the community of ammonia-oxidizing bacteria in environmental samples. Electronic supplementary material to this paper can be obtained by using the Springer LINK server located at http://dx.doi.org/10.1007/s00203-001-0369-z. MeSH Te	yes	y	5: Arch Microbiol. 2002 Feb;177(2):139-49. Epub 2001 Dec 6.	Diversity of ammonia monooxygenase operon in autotrophic ammonia-oxidizing	bacteria.	PMID: 11807563 [PubMed - indexed for MEDLINE]	MeSH Terms:	Amino Acid Sequence	Ammonia/metabolism*	Betaproteobacteria/classification	Betaproteobacteria/enzymology	Betaproteobacteria/genetics*	Chromatiaceae/classification	Chromatiaceae/enzymology	Chromatiaceae/genetics	Comparative Study	Environmental Microbiology	Gammaproteobacteria/classification	Gammaproteobacteria/enzymology	Gammaproteobacteria/genetics*	Gene Dosage	Molecular Sequence Data	Nitrosomonas/classification	Nitrosomonas/enzymology	Nitrosomonas/genetics	Operon	Oxidoreductases/genetics*	Protein Structure, Secondary	Research Support, Non-U.S. Gov't	Research Support, U.S. Gov't, Non-P.H.S.	Sequence Homology, Amino Acid	Variation (Genetics)	Substances:	Ammonia	Oxidoreductases	ammonia monooxygenase
e would provide a rationale why during exercising or physical stress radicals are formed without necessarily being deleterious. This article contains supplementary material that may be viewed at the BioEssays website at http://www.interscience.wiley.com/jpages/0265-9247/suppmat/23/v23_11.1064.html.	yes	y	7: Bioessays. 2001 Nov;23(11):1064-9.	Plectin repeats and modules: strategic cysteines and their presumed impact on	cytolinker functions.	PMID: 11746222 [PubMed - indexed for MEDLINE]	MeSH Terms:	Amino Acid Sequence	Animals	Ankyrins/chemistry*	Ankyrins/physiology	Cysteine/chemistry*	Cysteine/physiology	Humans	Intermediate Filament Proteins/chemistry*	Intermediate Filament Proteins/physiology	Models, Molecular	Molecular Sequence Data	Oxidants/physiology	Plectin	Protein Structure, Tertiary	Repetitive Sequences, Amino Acid/physiology*	Research Support, Non-U.S. Gov't	Substances:	Ankyrins	Intermediate Filament Proteins	Oxidants	PLEC1 protein, human	Plectin	Cysteine
fect on cell cycle progression and apoptosis, whereas in signal transduction they may act as stimulatory or inhibitory factors. This article contains supplementary material which may be viewed at the BioEssays website at http://www.interscience.wiley.com/jpages/0265-9247/Suppmat/23/v23_10.936. Copyr	yes	y	9: Bioessays. 2001 Oct;23(10):936-46.	14-3-3 proteins: key regulators of cell division, signalling and apoptosis.	van Hemert MJ, Steensma HY, van Heusden GP.	PMID: 11598960 [PubMed - indexed for MEDLINE]	MeSH Terms:	14-3-3 Proteins	Animals	Apoptosis*	Cell Cycle	Cell Division	Humans	Signal Transduction/physiology*	Tyrosine 3-Monooxygenase/metabolism	Tyrosine 3-Monooxygenase/physiology*	Substances:	14-3-3 Proteins	Tyrosine 3-Monooxygenase
hat CtBP proteins might regulate gene expression directly by means of their enzymatic activities, in addition to serving as simple bridging proteins. Supplementary material for this article can be found on the BioEssays homepage at http://www.interscience.wiley.com/jpages/0265-9247/suppmat/v23_8.684	yes	y	12: Bioessays. 2001 Aug;23(8):683-90.	The CtBP family: enigmatic and enzymatic transcriptional co-repressors.	Turner J, Crossley M.	PMID: 11494316 [PubMed - indexed for MEDLINE]	MeSH Terms:	Amino Acid Motifs	Amino Acid Sequence	Animals	Binding Sites	DNA-Binding Proteins/chemistry	DNA-Binding Proteins/genetics	DNA-Binding Proteins/metabolism*	Histone Deacetylases/metabolism	Phosphoproteins/metabolism*	Repressor Proteins/metabolism*	Substances:	C-terminal binding protein	DNA-Binding Proteins	Phosphoproteins	Repressor Proteins	Histone Deacetylases

## Sheet: 2002
Reference	Live?	Journal?
esults clearly show that DTSCORE is more accurate than all the other methods we studied. Finally, we report the results of DTSCORE on a real dataset. Supplementary information: http://www.lirmm.fr/w3ifa/MAAS/ Publication Types: Evaluation Studies PMID: 12385990 [PubMed - indexed for MEDLINE]	No	n	3: Bioinformatics. 2002;18 Suppl 2:S92-9.	An efficient and accurate distance based algorithm to reconstruct tandem	duplication trees.	PMID: 12385990 [PubMed - indexed for MEDLINE]
n functional genomics. AVAILABILITY: Java class files are freely available at http://mendel.mc.duke.edu/bioinformatics/ CONTACT: mccon012@mc.duke.edu SUPPLEMENTARY INFORMATION: For more information on TreeMapClusterView (see http://mendel.mc.duke.edu/bioinformatics/software/boxclusterview/), and htt	no	n	5: Bioinformatics. 2002 Sep;18(9):1278-9.	Applications of Tree-Maps to hierarchical biological data.	McConnell P, Johnson K, Lin S.	PMID: 12217926 [PubMed - indexed for MEDLINE]
ools/mpicode. The 'message passing interface' package (MPICH) is available from http:/www.unix.mcs.anl.gov/mpi/mpich. CONTACT: jhering@nimr.mrc.ac.uk SUPPLEMENTARY INFORMATION: Praline is accessible at http://mathbio.nimr.mrc.ac.uk/praline. PMID: 12217922 [PubMed - indexed for MEDLINE]	no	n	7: Bioinformatics. 2002 Sep;18(9):1270-1.	Parallelized multiple alignment.	Kleinjung J, Douglas N, Heringa J.	PMID: 12217922 [PubMed - indexed for MEDLINE]
ring the effect of the amount of among-site-rate-variation, and the degree of sequence divergence on the resulting ancestral states. AVAILABILITY AND SUPPLEMENTARY INFORMATION: http://evolu3.ism.ac.jp/~tal/ Contact: tal@ism.ac.jp PMID: 12176835 [PubMed - indexed for MEDLINE]	no	n	11: Bioinformatics. 2002 Aug;18(8):1116-23.	A branch-and-bound algorithm for the inference of ancestral amino-acid sequences	when the replacement rate varies among sites: Application to the evolution of	PMID: 12176835 [PubMed - indexed for MEDLINE]
epository of sequences and population information that is usually dispersed in a variety of other sources. AVAILABILITY: http://www.gen-epi.de/mouse. SUPPLEMENTARY INFORMATION: Documentation and detailed information on population subgroups is available on the homepage: http://www.gen-epi.de/mouse PM	no	n	15: Bioinformatics. 2002 Jun;18(6):890-1.	MOUSE (Mitochondrial and Other Useful SEquences) a compilation of population	genetic markers.	PMID: 12075028 [PubMed - indexed for MEDLINE]
ia coli growth on two carbon sources (acetate and glucose) at all levels of oxygenation, and the resulting optimal metabolic phenotypes were studied. Supplementary information can be downloaded from our website (http://epicurus.che.udel.edu). Copyright 2002 John Wiley & Sons, Inc. PMID: 11745171 [Pu	no	n	24: Biotechnol Bioeng. 2002 Jan 5;77(1):27-36.	Characterizing the metabolic phenotype: a phenotype phase plane analysis.	Edwards JS, Ramakrishna R, Palsson BO.	PMID: 11745171 [PubMed - indexed for MEDLINE]
tains some weakly predictive information with respect to protein complexes, but we show how this prediction can be improved by combining all of them. Supplementary information is available at http:// bioinfo.mbb.yale.edu/integrate/interactions/. PMID: 12836664 [PubMed - indexed for MEDLINE]	yes	n	1: J Struct Funct Genomics. 2002;2(2):71-81.	Integration of genomic datasets to predict protein complexes in yeast.	Jansen R, Lan N, Qian J, Gerstein M.	PMID: 12836664 [PubMed - indexed for MEDLINE]
supports the graphical comparison of metabolic networks of different organisms. AVAILABILITY: http://www.zbi.uni-saarland.de/chair/projects/BioMiner SUPPLEMENTARY INFORMATION: Additional information on experimental results can be found on our web site. Publication Types: Evaluation Studies PMID: 12	yes	n	2: Bioinformatics. 2002;18 Suppl 2:S219-30.	BioMiner--modeling, analyzing, and visualizing biochemical pathways and	networks.	PMID: 12386006 [PubMed - indexed for MEDLINE]
s that may play a role in determining the protein's structure and function. AVAILABILITY: http://bioinformatics.org/pecop Contact: idoerg@burnham.org SUPPLEMENTARY INFORMATION: http://bioinformatics.org/pecop/about_pecop PMID: 12217925 [PubMed - indexed for MEDLINE]	yes	n	6: Bioinformatics. 2002 Sep;18(9):1276-7.	PeCoP: automatic determination of persistently conserved positions in protein	families.	PMID: 12217925 [PubMed - indexed for MEDLINE]
ta may improve the quality of multiple sequence alignments, this does not add to the ability of the derived profile HMMs to find sequence homologues. SUPPLEMENTARY INFORMATION: A list of HOMSTRAD families used in this study and the corresponding Pfam families is available at http://www.sanger.ac.uk/	yes	n	8: Bioinformatics. 2002 Sep;18(9):1243-9.	The use of structure information to increase alignment accuracy does not aid	homologue detection with profile HMMs.	PMID: 12217916 [PubMed - indexed for MEDLINE]
ILITY: Use of the XEMBL service is free of charge at http://www.ebi.ac.uk/xembl/, and can be accessed via web forms, CGI, and a SOAP-enabled service. SUPPLEMENTARY INFORMATION: Information on the EMBL Nucleotide Sequence Database is available at http://www.ebi.ac.uk/embl/. The EMBL Object Model is a	yes	n	9: Bioinformatics. 2002 Aug;18(8):1147-8.	XEMBL: distributing EMBL data in XML format.	Wang L, Riethoven JJ, Robinson A.	PMID: 12176844 [PubMed - indexed for MEDLINE]
ets thereof, pattern generators, and pattern database interfaces. The modules are interoperable with the BioPerl open source system. AVAILABILITY AND SUPPLEMENTARY INFORMATION: The module package with documentation and example scripts are available at http://forkhead.cgb.ki.se/TFBS/ PMID: 12176838 [	yes	n	10: Bioinformatics. 2002 Aug;18(8):1135-6.	TFBS: Computational framework for transcription factor binding site analysis.	Lenhard B, Wasserman WW.	PMID: 12176838 [PubMed - indexed for MEDLINE]
ers may also encode transframe products. AVAILABILITY: The program is available for download from http://www.gesteland.genetics.utah.edu/freqAnalysis SUPPLEMENTARY INFORMATION: Complete results from the analysis of S. cerevisiae are available on http://www.gesteland.genetics.utah.edu/freqAnalysis PM	yes	n	12: Bioinformatics. 2002 Aug;18(8):1046-53.	Computational identification of putative programmed translational frameshift	sites.	PMID: 12176827 [PubMed - indexed for MEDLINE]
applicable to the rapid identification of unique sequences in other DNA sequence sets. AVAILABILITY: Freely available upon request from the authors. Supplementary information: Results are available at http://www.sys.uea.ac.uk/~jjw/project/paper PMID: 12117799 [PubMed - indexed for MEDLINE]	yes	n	13: Bioinformatics. 2002 Jul;18(7):1004-10.	Determining a unique defining DNA sequence for yeast species using hashing	techniques.	PMID: 12117799 [PubMed - indexed for MEDLINE]
adeh et al. (2000; Nature, 403, 503-511), our analyses only partially support the conclusions of the original authors. AVAILABILITY: The software and supplementary information are available freely to researchers at academic and non-profit institutions at http://cc.ucsf.edu/jain/public PMID: 12117794	yes	n	14: Bioinformatics. 2002 Jul;18(7):961-70.	Deriving quantitative conclusions from microarray expression data.	Olshen AB, Jain AN.	PMID: 12117794 [PubMed - indexed for MEDLINE]
f raw cDNA microarray data. AVAILABILITY: MS-Windows binaries are freely available for non-profit use at http://www.biologie.ens.fr/yeast-publi.html. SUPPLEMENTARY INFORMATION: Scripts for online creation of Arrayplot files are available at http://transcriptome.ens.fr/lgm_bioinfo/ PMID: 12075027 [Pu	yes	n	16: Bioinformatics. 2002 Jun;18(6):888-9.	Arrayplot for visualization and normalization of cDNA microarray data.	Marc P, Jacq C.	PMID: 12075027 [PubMed - indexed for MEDLINE]
sers in a multi-user/multi-group environment. AVAILABILITY: An AiO specific website, with the possibility to download is at: http://134.99.88.55/aio/ SUPPLEMENTARY INFORMATION: Examples with screen shots- http://134.99.88.55/aio/ : Manual (in PDF format)-http://134.99.88.55/aio/manual.pdf PMID: 1207	yes	n	17: Bioinformatics. 2002 Jun;18(6):884-5.	AiO, combining DNA/protein programs and oligo-management.	Karreman C.	PMID: 12075025 [PubMed - indexed for MEDLINE]
as well as in windows containing several tyrosine residues. AVAILABILITY: The Sulfinator is accessible at (http://www.expasy.org/tools/sulfinator/). Supplementary information: Sulfinator documentation is accessible at (http://www.expasy.org/tools/sulfinator/sulfinator-doc.html). PMID: 12050077 [Pub	yes	n	18: Bioinformatics. 2002 May;18(5):769-70.	The Sulfinator: predicting tyrosine sulfation sites in protein sequences.	Monigatti F, Gasteiger E, Bairoch A, Jung E.	PMID: 12050077 [PubMed - indexed for MEDLINE]
otein/peptide mass spectra simulations. AVAILABILITY: The massXpert program is free for academic and commercial use at http://frl.lptc.u-bordeaux.fr. SUPPLEMENTARY INFORMATION: The http://frl.lptc.u-bordeaux.frsite contains a tutorial for online perusal or download. PMID: 12016065 [PubMed - indexed	yes	n	19: Bioinformatics. 2002 Apr;18(4):644-5.	Desktop prediction/analysis of mass spectrometric data in proteomic projects by	using massXpert.	PMID: 12016065 [PubMed - indexed for MEDLINE]
mouse) studied. Moreover, CpGProD predicts the promoter orientation on the DNA strand. AVAILABILITY: http://pbil.univ-lyon1.fr/software/cpgprod.html SUPPLEMENTARY INFORMATION: http://pbil.univ-lyon1.fr/software/cpgprod.html PMID: 12016061 [PubMed - indexed for MEDLINE]	yes	n	20: Bioinformatics. 2002 Apr;18(4):631-3.	CpGProD: identifying CpG islands associated with transcription start sites in	large genomic mammalian sequences.	PMID: 12016061 [PubMed - indexed for MEDLINE]
ils; (iv) cytoplasmic proteins relative to nuclear ones; and (v) proteins involved in 'protein synthesis,' 'cell structure,' and 'energy production.' SUPPLEMENTARY INFORMATION: http://genecensus.org/expression/translatome PMID: 12016056 [PubMed - indexed for MEDLINE]	yes	n	21: Bioinformatics. 2002 Apr;18(4):585-96.	Analysis of mRNA expression and protein abundance data: an approach for the	comparison of the enrichment of features in the cellular population of proteins	PMID: 12016056 [PubMed - indexed for MEDLINE]
es and the numbers of molecules involved. AVAILABILITY: The software is available at ftp://ibbrain.ibb.waw.pl/stocksand http://www.ibb.waw.pl/stocks. Supplementary information: Parameters of the model of prokaryotic gene expression are available in example files of software distribution. PMID: 11934	yes	n	22: Bioinformatics. 2002 Mar;18(3):470-81.	STOCKS: STOChastic Kinetic Simulations of biochemical systems with Gillespie	algorithm.	PMID: 11934747 [PubMed - indexed for MEDLINE]
ogy-independent structure enables updates of annotation hierarchies during normal database operation without altering the structure. AVAILABILITY AND SUPPLEMENTARY INFORMATION: http://www.dkfz.de/tbi/services/mchips PMID: 11934741 [PubMed - indexed for MEDLINE]	yes	n	23: Bioinformatics. 2002 Mar;18(3):423-33.	Microarray data warehouse allowing for inclusion of experiment annotations in	statistical analysis.	PMID: 11934741 [PubMed - indexed for MEDLINE]
terial LipOProteins (DOLOP) is available at http://www.mrc-lmb.cam.ac.uk/genomes/dolop along with additional information on the biosynthetic pathway, supplementary material and other related figures. MeSH Terms: Algorithms Bacteria/chemistry Bacteria/genetics Database Management Systems* Databases,	yes	n	34: Bioinformatics. 2002 Apr;18(4):641-3.	DOLOP--database of bacterial lipoproteins.	Madan Babu M, Sankaran K.	PMID: 12016064 [PubMed - indexed for MEDLINE]	MeSH Terms:	Algorithms	Bacteria/chemistry	Bacteria/genetics	Database Management Systems*	Databases, Protein*	Genome, Bacterial*	Information Storage and Retrieval/methods*	Lipoproteins/chemistry	Lipoproteins/classification*	Lipoproteins/genetics*	Protein Sorting Signals/genetics	Sensitivity and Specificity	Sequence Analysis, Protein/methods	Substances:	Lipoproteins	Protein Sorting Signals
ination chemistry and stability of the native clusters has been investigated through site-directed mutagenesis and spectroscopic analysis. Electronic supplementary material to this paper, containing Mossbauer and UV-visible spectra for mutant Isa1 proteins, can be obtained by using the Springer Link	yes	n	45: J Biol Inorg Chem. 2002 Apr;7(4-5):526-32. Epub 2002 Feb 13.	Iron-sulfur cluster biosynthesis: characterization of Schizosaccharomyces pombe	Isa1.	PMID: 11941510 [PubMed - indexed for MEDLINE]	MeSH Terms:	Alanine	Amino Acid Sequence	Cloning, Molecular	Cross-Linking Reagents/chemistry	Cysteine	DNA-Binding Proteins/chemistry	DNA-Binding Proteins/genetics*	DNA-Binding Proteins/metabolism*	Electron Spin Resonance Spectroscopy	Escherichia coli/chemistry	Ferredoxins/chemistry	Iron-Sulfur Proteins/biosynthesis*	Molecular Sequence Data	Mutation	Research Support, Non-U.S. Gov't	Research Support, U.S. Gov't, Non-P.H.S.	Research Support, U.S. Gov't, P.H.S.	Saccharomyces cerevisiae Proteins*	Schizosaccharomyces/genetics	Schizosaccharomyces/metabolism*	Sequence Homology, Amino Acid	Spectroscopy, Mossbauer	Transcription Factors/chemistry	Transcription Factors/genetics*	Transcription Factors/metabolism*	Substances:	Cross-Linking Reagents	DNA-Binding Proteins	Ferredoxins	ISA1 protein, S cerevisiae	Iron-Sulfur Proteins	Saccharomyces cerevisiae Proteins	Transcription Factors	Cysteine	Alanine	Grant Support:	GM08512-03/GM/NIGMS	GM59953/GM/NIGMS
ts. The tool is written in Microsoft Excel 2000 and is available free of charge for use in teaching and research from www.aob.oupjournals.org article supplementary data. PMID: 12324272 [PubMed - indexed for MEDLINE]	yes	y	4: Ann Bot (Lond). 2002 Oct;90(4):485-8.	A modern tool for classical plant growth analysis.	Hunt R, Causton DR, Shipley B, Askew AP.	PMID: 12324272 [PubMed - indexed for MEDLINE]
et allows a safe diagnostic FOB with BAL in patients with hypoxemic ARF, avoiding gas exchange deterioration, and endotracheal intubation. Electronic supplementary material: is available if you access this article at http://dx.doi.org/10.1007/s00134-002-1554-5. On that page (frame on the left side),	yes	y	1: Intensive Care Med. 2003 Jan;29(1):126-9. Epub 2002 Nov 29.	Fiberoptic bronchoscopy during noninvasive positive pressure ventilation	delivered by helmet.	PMID: 12528033 [PubMed - indexed for MEDLINE]	MeSH Terms:	Adult	Aged	Anoxemia/diagnosis	Bronchoalveolar Lavage/methods	Bronchoscopy/methods*	Female	Fiber Optics*	Head Protective Devices*	Humans	Male	Middle Aged	Pneumonia/diagnosis*	Positive-Pressure Respiration/instrumentation*	Prospective Studies	Respiratory Distress Syndrome, Adult/diagnosis*	Statistics, Nonparametric
fter cardiothoracic surgery alters nursing activity; it reduces the time for documentation and increases the time devoted to patient care. Electronic supplementary material: is available if you access this article at http://dx.org/10.1007/s00134-002-1542-9. On that page (frame on the left side), a l	yes	y	2: Intensive Care Med. 2003 Jan;29(1):83-90. Epub 2002 Nov 22.	Intensive care information system reduces documentation time of the nurses after	cardiothoracic surgery.	PMID: 12528027 [PubMed - indexed for MEDLINE]	MeSH Terms:	Adult	Aged	Cardiac Surgical Procedures/nursing	Efficiency, Organizational*	Female	Hospital Information Systems*	Humans	Intensive Care Units*	Male	Middle Aged	Netherlands	Nursing Staff, Hospital/organization & administration*	Thoracic Surgical Procedures/nursing*	Time and Motion Studies
le if you access this article at http://dx.doi.org/10.1007/s00216-002-1595-1. On that page (frame on the left side), a link takes you directly to the supplementary material. PMID: 12474092 [PubMed]	yes	y	3: Anal Bioanal Chem. 2002 Dec;374(7-8):1242-9. Epub 2002 Nov 6.	Comparison of spark OES methods for analysis of inclusions in iron base matters.	Kuss HM, Lungen S, Muller G, Thurmann U.	PMID: 12474092 [PubMed]
le if you access this article at http://dx.doi.org/10.1007/s00114-002-0353-8. On that page (frame on the left side), a link takes you directly to the supplementary material. MeSH Terms: Animals Birds/anatomy & histology* China Environment Fossils* Research Support, Non-U.S. Gov't Trees Vertebrates/a	yes	y	4: Naturwissenschaften. 2002 Sep;89(9):394-8. Epub 2002 Aug 21.	A juvenile coelurosaurian theropod from China indicates arboreal habits.	Zhang F, Zhou Z, Xu X, Wang X.	PMID: 12435090 [PubMed - indexed for MEDLINE]	MeSH Terms:	Animals	Birds/anatomy & histology*	China	Environment	Fossils*	Research Support, Non-U.S. Gov't	Trees	Vertebrates/anatomy & histology*
ling behavior suggests the presence of two pairs of vocal sacs that may contribute to the remarkable call-note complexity in this species. Electronic supplementary material to this paper can be obtained by using the Springer LINK server located at http://dx.doi.org/10.1007/s00114-002-0335-x. MeSH Te	yes	y	5: Naturwissenschaften. 2002 Aug;89(8):352-6. Epub 2002 Jun 22.	Vocal acrobatics in a Chinese frog, Amolops tormotus.	Feng AS, Narins PM, Xu CH.	PMID: 12435035 [PubMed - indexed for MEDLINE]	MeSH Terms:	Animals	Ranidae/physiology*	Research Support, Non-U.S. Gov't	Research Support, U.S. Gov't, P.H.S.	Time Factors	Vocalization, Animal*	Grant Support:	R01DC00222/DC/NIDCD	R01DC00663/DC/NIDCD
grees C, 72 h) and in coffee beans after different amounts of roasting. The origin of formation of volatile acidity was also investigated. Electronic supplementary material is available if you access this article at http://dx.doi.org/10.1007/s00216-002-1561-y On that page (frame on the left side) a	yes	y	6: Anal Bioanal Chem. 2002 Nov;374(5):879-85. Epub 2002 Oct 10.	New procedures for determination of acids in coffee extracts, and observations	on the development of acidity upon ageing.	PMID: 12434245 [PubMed]
libration is a useful tool to characterise the performance of pH electrodes. This is demonstrated with different commercial pH electrodes. ELECTRONIC SUPPLEMENTARY MATERIAL is available if you access this article at http://dx.doi.org/10.1007/s00216-002-1506-5. On that page (frame on the left side),	yes	y	7: Anal Bioanal Chem. 2002 Nov;374(5):778-86. Epub 2002 Sep 20.	Traceability of pH measurements by glass electrode cells: performance	characteristic of pH electrodes by multi-point calibration.	PMID: 12434231 [PubMed]
nsitivity and specificity of MPSS allowed us to identify a large number of ABA-responsive genes in WT Arabidopsis thaliana. The database given in our supplementary material (http://jcs.biologists.org/supplemental) provides researchers with the opportunity to rapidly assess whether genes of interest	yes	y	8: J Cell Sci. 2002 Dec 15;115(Pt 24):4891-900.	Genome-wide gene expression profiling in Arabidopsis thaliana reveals new	targets of abscisic acid and largely impaired gene regulation in the abi1-1	PMID: 12432076 [PubMed - indexed for MEDLINE]	MeSH Terms:	Abscisic Acid/pharmacology*	Arabidopsis/genetics*	Base Sequence	DNA Primers	Gene Expression Profiling*	Gene Expression Regulation, Plant/drug effects*	Genome, Plant*	Mutation*	Research Support, Non-U.S. Gov't	Research Support, U.S. Gov't, P.H.S.	Substances:	DNA Primers	Abscisic Acid	Grant Support:	GM-44640/GM/NIGMS
le if you access this article at http://dx.doi.org/10.1007/s00425-002-0889-z. On that page (frame on the left side), a link takes you directly to the supplementary material. MeSH Terms: 2,4-Dichlorophenoxyacetic Acid/pharmacology ATP-Binding Cassette Transporters/genetics* Abscisic Acid/pharmacology	yes	y	9: Planta. 2002 Nov;216(1):95-106. Epub 2002 Nov 12.	The plant PDR family of ABC transporters.	van den Brule S, Smart CC.	PMID: 12430018 [PubMed - indexed for MEDLINE]	MeSH Terms:	2,4-Dichlorophenoxyacetic Acid/pharmacology	ATP-Binding Cassette Transporters/genetics*	Abscisic Acid/pharmacology	Amino Acid Sequence	Angiosperms/drug effects	Angiosperms/genetics*	Angiosperms/microbiology	Arabidopsis/drug effects	Arabidopsis/genetics	Arabidopsis/microbiology	Cadmium Chloride/pharmacology	Diterpenes/pharmacology*	Drug Resistance/genetics	Fungi/drug effects	Gene Expression Regulation, Plant/drug effects	Molecular Sequence Data	Phylogeny	Plant Diseases/microbiology	Plant Proteins/genetics*	Research Support, Non-U.S. Gov't	Sequence Homology, Amino Acid	Sodium Chloride/pharmacology	Substances:	ATP-Binding Cassette Transporters	Diterpenes	Plant Proteins	TUR2 protein, Spirodela polyrrhiza	Cadmium Chloride	Abscisic Acid	sclareol	Sodium Chloride	2,4-Dichlorophenoxyacetic Acid
functions as well as diffusion coefficients and are compared with the corresponding findings on clusters of alkanes and perfluoroalkanes. Electronic supplementary material to this paper can be obtained by using the Springer LINK server located at http://dx.doi.org/10.1007/s008940020092y. MeSH Terms	yes	y	10: J Mol Model (Online). 2002 Sep;8(9):266-71. Epub 2002 Sep 4.	Molecular dynamics studies on the aggregation of Y-shaped fluoroalkanes.	Friedemann R, Naumann S, Brickmann J.	PMID: 12415331 [PubMed - indexed for MEDLINE]	MeSH Terms:	Alkanes/chemistry*	Computer Simulation	Diffusion	Fluorocarbons/chemistry*	Models, Molecular*	Molecular Structure	Research Support, Non-U.S. Gov't	Software	Substances:	Alkanes	Fluorocarbons
the participants was the batch-to-batch variability of commercial Cot1 preparations in their ability to suppress hybridization to repeat sequences. (Supplementary material for this article can be found in the online issue, which is available at http://www.interscience.wiley.com/jpages/0196-4763/sup	yes	y	11: Cytometry. 2002 Oct 1;49(2):43-8.	Comparative analysis of comparative genomic hybridization microarray	technologies: report of a workshop sponsored by the Wellcome Trust.	PMID: 12357458 [PubMed - indexed for MEDLINE]	MeSH Terms:	Animals	Comparative Study	Drosophila/genetics	Education	Female	Genetics, Medical/trends*	Genomics*	Humans	Male	Nucleic Acid Hybridization/immunology	Nucleic Acid Hybridization/methods*	Oligonucleotide Array Sequence Analysis/methods*	Polymerase Chain Reaction	Research Support, Non-U.S. Gov't	Technology Assessment, Biomedical*
lignans. Furthermore, it appears that, in this species, the hydroxylation of DOP is a rate-limiting point in the pathway leading to PTOX. Electronic supplementary material to this paper can be obtained by using the Springer LINK server located at http://dx.doi.org/wo.1007/s00425-002-0834-1. MeSH Te	yes	y	12: Planta. 2002 Oct;215(6):1031-9. Epub 2002 Jul 25.	Biosynthesis of podophyllotoxin in Linum album cell cultures.	Seidel V, Windhovel J, Eaton G, Alfermann AW, Arroo RR, Medarde M, Petersen M,	PMID: 12355164 [PubMed - indexed for MEDLINE]	MeSH Terms:	Alcohol Oxidoreductases/metabolism	Aldehyde Oxidoreductases/metabolism	Carbon Isotopes	Cell Division/drug effects	Cells, Cultured	Chromatography, High Pressure Liquid	Cinnamates/chemical synthesis	Cinnamates/pharmacology	Coenzyme A Ligases/metabolism	Coumaric Acids/chemical synthesis	Coumaric Acids/chemistry	Coumaric Acids/metabolism	Coumaric Acids/pharmacology	Flax/cytology	Flax/enzymology	Flax/metabolism*	Hydrogen-Ion Concentration	Lignans/biosynthesis*	Lignans/isolation & purification	Molecular Structure	Phenylalanine Ammonia-Lyase/metabolism	Podophyllotoxin/analogs & derivatives*	Podophyllotoxin/biosynthesis*	Podophyllotoxin/chemistry	Podophyllotoxin/metabolism	Research Support, Non-U.S. Gov't	Spectrum Analysis, Mass	Substances:	Carbon Isotopes	Cinnamates	Coumaric Acids	Lignans	ferulic acid	3-(3,4-dimethoxyphenyl)propenoic acid	Podophyllotoxin	sinapinic acid	deoxypodophyllotoxin	3,4,5-trimethoxycinnamic acid	Alcohol Oxidoreductases	cinnamyl alcohol dehydrogenase	Aldehyde Oxidoreductases	cinnamoyl CoA reductase
ity and cell death. In all, our data suggest that NO induces the AOX1a gene and that AOX may participate to counteract the toxicity of NO. Electronic supplementary material to this paper can be obtained by using the Springer Link server located at http://dx.doi.org/10.1007/s00425-002-0828-z. MeSH Te	yes	y	13: Planta. 2002 Oct;215(6):914-23. Epub 2002 Jul 25.	Nitric oxide induces transcriptional activation of the nitric oxide-tolerant	alternative oxidase in Arabidopsis suspension cells.	PMID: 12355151 [PubMed - indexed for MEDLINE]	MeSH Terms:	Adaptation, Physiological/drug effects	Arabidopsis/cytology	Arabidopsis/enzymology	Arabidopsis/genetics*	Blotting, Northern	Cells, Cultured	Cytochrome c Group/drug effects	Cytochrome c Group/metabolism	Gene Expression Regulation, Enzymologic/drug effects	Isoenzymes/genetics	Nitric Oxide/pharmacology*	Oligonucleotide Array Sequence Analysis	Oxidoreductases/genetics*	Reactive Oxygen Species/metabolism	Research Support, Non-U.S. Gov't	Signal Transduction/drug effects	Time Factors	Trans-Activation (Genetics)/drug effects	Substances:	Cytochrome c Group	Isoenzymes	Reactive Oxygen Species	Nitric Oxide	Oxidoreductases	alternative oxidase
queous solution has been evaluated from the corresponding AM1 thermodynamic parameters. The results agree well with the experimental data. Electronic supplementary material to this paper can be obtained by using the Springer Link server located at http://dx.doi.org/10.1007/s00894-002-0094-9 Publicat	yes	y	14: J Mol Model (Online). 2002 Aug;8(8):246-52.	Theoretical investigation of the structure and acid-base properties of potential	2-thiolumazine tautomeric forms using the AM1 semiempirical method.	PMID: 12324801 [PubMed - indexed for MEDLINE]	MeSH Terms:	Empirical Research	Gases/chemistry	Hydrogen-Ion Concentration	Isomerism	Models, Chemical*	Molecular Structure	Pteridines/chemistry*	Research Support, Non-U.S. Gov't	Solvents/chemistry	Thermodynamics	Water/chemistry	Substances:	2-thiolumazine	Gases	Pteridines	Solvents	Water
the genes for this large family. [The sequence data from this study have been submitted to FlyBase. Annotations for these sequences are available as supplementary material at http://www.genome.org.] MeSH Terms: Amino Acid Sequence Animals Chromosome Mapping Comparative Study Conserved Sequence/gene	yes	y	15: Genome Res. 2002 Sep;12(9):1357-69.	Genome-wide analysis of the odorant-binding protein gene family in Drosophila	melanogaster.	PMID: 12213773 [PubMed - indexed for MEDLINE]	MeSH Terms:	Amino Acid Sequence	Animals	Chromosome Mapping	Comparative Study	Conserved Sequence/genetics	Databases, Genetic	Drosophila Proteins/analysis	Drosophila Proteins/genetics	Drosophila melanogaster/genetics*	Gene Duplication	Gene Order/genetics	Genes, Insect/genetics	Genome*	Molecular Sequence Data	Multigene Family/genetics	Olfactory Mucosa/chemistry	Phylogeny	Receptors, Odorant/analysis*	Receptors, Odorant/genetics*	Research Support, Non-U.S. Gov't	Research Support, U.S. Gov't, P.H.S.	Sequence Alignment/methods	Sequence Analysis, DNA/methods*	Variation (Genetics)/genetics	Substances:	Drosophila Proteins	Receptors, Odorant	odorant-binding protein	Grant Support:	5R01NS31231/NS/NINDS
when they occur simultaneously as complications of breast cancer treatment. The French version of this article is available in the form of electronic supplementary material and can be obtained by using the Springer LINK server located at http://dx.doi.org/10.1007/s00276-002-0024-7. MeSH Terms: Breas	yes	y	16: Surg Radiol Anat. 2002 May;24(2):87-90.	The cutaneo-lymph node flap of the superficial circumflex artery.	Assouad J, Becker C, Hidden G, Riquet M.	PMID: 12197025 [PubMed - indexed for MEDLINE]	MeSH Terms:	Breast/surgery	Breast Neoplasms/radiotherapy	Breast Neoplasms/surgery	Cadaver	Feasibility Studies	Female	Humans	Iliac Artery*	Lymph Nodes/blood supply	Lymph Nodes/transplantation*	Lymphedema/etiology	Lymphedema/surgery*	Mammaplasty/methods*	Radiation Injuries/surgery*	Skin/blood supply	Surgical Flaps*/blood supply*
ppears to be that which theoretically leads to the least devascularization. The French version of this article is available in the form of electronic supplementary material and can be obtained by using the Springer Link server located at http://dx.doi.org/10.1007/s00276-002-0029-2. MeSH Terms: Arter	yes	y	17: Surg Radiol Anat. 2002 May;24(2):81-6.	Anatomical study of the blood supply of the coxal bone: radiological and	clinical application.	PMID: 12197024 [PubMed - indexed for MEDLINE]	MeSH Terms:	Arteries/anatomy & histology*	Cadaver	Female	Fractures, Bone/classification	Fractures, Bone/surgery	Humans	Osteonecrosis/prevention & control	Pelvic Bones/blood supply*	Pelvic Bones/injuries	Pelvic Bones/radiography	Pelvic Bones/surgery
n the development of the IJV and the lateral branch of the accessory nerve. The French version of this article is available in the form of electronic supplementary material and can be obtained by using the Springer LINK server located at http://dx.doi.org/10.1007/s00276-002-0020-y. Publication Types	yes	y	18: Surg Radiol Anat. 2002 May;24(2):129-32.	High duplication of the internal jugular vein: clinical incidence in the adult	and surgical consequences, a report of three clinical cases.	PMID: 12197023 [PubMed - indexed for MEDLINE]	MeSH Terms:	Aged	Carcinoma, Squamous Cell/surgery	Humans	Jugular Veins/anatomy & histology*	Jugular Veins/embryology	Laryngeal Neoplasms/surgery	Lymph Node Excision	Male	Middle Aged
pal artery and an early bifurcation of the second palmar metacarpal artery. The French version of this article is available in the form of electronic supplementary material and can be obtained by using the Springer LINK server located at http://dx.doi.org/10.1007/s00276-002-0011. Publication Types:	yes	y	19: Surg Radiol Anat. 2002 May;24(2):125-8.	Multiple arterial variation of the human upper limb.	Durgun B, Yucel AH, Kizilkanat ED, Dere F.	PMID: 12197022 [PubMed - indexed for MEDLINE]	MeSH Terms:	Axillary Artery/anatomy & histology*	Brachial Artery/anatomy & histology*	Cadaver	Dissection	Humans	Male	Middle Aged	Radial Artery/anatomy & histology*	Ulnar Artery/anatomy & histology*	Upper Extremity/anatomy & histology	Upper Extremity/blood supply*
localization of the meniscofemoral ligaments should be taken into account. The French version of this article is available in the form of electronic supplementary material and can be obtained by using the Springer LINK server located at http://dx.doi.org/10.1007/s00276-002-0023-8. Publication Types	yes	y	20: Surg Radiol Anat. 2002 May;24(2):120-4.	An MRI study of the meniscofemoral and transverse ligaments of the knee.	Erbagci H, Yildirim H, Kizilkan N, Gumusburun E.	PMID: 12197021 [PubMed - indexed for MEDLINE]	MeSH Terms:	Adolescent	Adult	Aged	Aged, 80 and over	Child	Female	Humans	Knee Joint/anatomy & histology*	Ligaments, Articular/anatomy & histology*	Magnetic Resonance Imaging*	Male	Middle Aged
apment and tension from the temporalis muscle and/or the narrow bony canal. The French version of this article is available in the form of electronic supplementary material and can be obtained by using the Springer LINK server located at http://dx.doi.org/10.1007/s00276-002-0027-4. MeSH Terms: Cadav	yes	y	21: Surg Radiol Anat. 2002 May;24(2):113-6.	Nervous branch passing through an accessory canal in the sphenozygomatic suture:	the temporal branch of the zygomatic nerve.	PMID: 12197019 [PubMed - indexed for MEDLINE]	MeSH Terms:	Cadaver	Cranial Sutures/anatomy & histology*	Dissection	Facial Pain/etiology	Female	Humans	Male	Nerve Compression Syndromes/etiology	Sphenoid Bone/anatomy & histology*	Zygoma/anatomy & histology*	Zygoma/innervation*
atomical results observed on a small sample of subjects of European origin. The French version of this article is available in the form of electronic supplementary material and can be obtained by using the Springer LINK server located at http://dx.doi.org/10.1007/s00276-002-0026-5. MeSH Terms: Arter	yes	y	22: Surg Radiol Anat. 2002 May;24(2):108-12.	Study of the relationship between the suprascapular artery and the brachial	plexus.	PMID: 12197018 [PubMed - indexed for MEDLINE]	MeSH Terms:	Arteries/anatomy & histology	Brachial Plexus/anatomy & histology*	Cadaver	Europe	Female	Humans	Male	Scapula	Shoulder/blood supply*
stocene probably contributed to the isolation of the two taxa described. Aspects of ecology and conservation status are briefly discussed. Electronic supplementary material to this paper can be obtained by using the Springer LINK server located at http://dx.doi.org/10.1007/s00114-002-0320-4. Publica	yes	y	23: Naturwissenschaften. 2002 May;89(5):201-13.	Review of the reticulated python (Python reticulatus Schneider, 1801) with the	description of new subspecies from Indonesia.	PMID: 12135085 [PubMed - indexed for MEDLINE]	MeSH Terms:	Animals	Boidae/anatomy & histology*	Boidae/classification	Indonesia	Phylogeny
sional protrusions enriched in GM1 occur, which may represent a precursor for the formation of micelles budding into the aqueous subphase. Electronic supplementary material to this paper can be obtained by using the Springer Link server located at http://dx.doi.org/10.1007/s00249-002-0232-4. MeSH Te	yes	y	24: Eur Biophys J. 2002 Jul;31(4):317-22. Epub 2002 Jun 14.	Lateral organization of GM1 in phase-separated monolayers visualized by scanning	force microscopy.	PMID: 12122478 [PubMed - indexed for MEDLINE]	MeSH Terms:	Brain/metabolism	Cholesterol/chemistry*	G(M1) Ganglioside/chemistry*	Lipid Bilayers/chemistry	Lipids/chemistry	Membranes, Artificial	Microscopy, Atomic Force*	Phosphatidylcholines/chemistry*	Sphingomyelins/chemistry*	Substances:	Lipid Bilayers	Lipids	Phosphatidylcholines	Sphingomyelins	G(M1) Ganglioside	Cholesterol	1-palmitoyl-2-oleoylphosphatidylcholine
Finally, we present results from large-scale simulation of the Rayleigh-Taylor instability and dispersion of colloidal slab in 2D and 3D. Electronic supplementary material to this paper can be obtained by using the Springer LINK server located at http://dx.doi.org/10.1007/s00894-001-0068-3. MeSH Te	yes	y	25: J Mol Model (Online). 2002 Jan;8(1):33-43.	Mesoscopic dynamics of colloids simulated with dissipative particle dynamics and	fluid particle model.	PMID: 12111400 [PubMed - indexed for MEDLINE]	MeSH Terms:	Colloids/chemistry*	Computer Simulation	Crystallization	Hydrophobicity	Micelles	Models, Molecular*	Research Support, Non-U.S. Gov't	Research Support, U.S. Gov't, Non-P.H.S.	Solvents/chemistry	Substances:	Colloids	Solvents
(5 min). In validation experiments, both methods gave identical results and the measured sulfhydryls/protein matched the expected values. Electronic supplementary material to this paper can be obtained by using the Springer Link server located at http://dx.doi.org/10.1007/s00216-002-1347-2. Publica	yes	y	26: Anal Bioanal Chem. 2002 Jul;373(4-5):266-76. Epub 2002 Jun 6.	Quick measurement of protein sulfhydryls with Ellman's reagent and with	4,4'-dithiodipyridine.	PMID: 12110978 [PubMed - indexed for MEDLINE]	MeSH Terms:	Animals	Calibration	Comparative Study	Disulfides	Dithionitrobenzoic Acid	Humans	Muramidase/analysis	Papain/analysis	Proteins/analysis*	Proteins/standards	Pyridines	Reproducibility of Results	Research Support, Non-U.S. Gov't	Sensitivity and Specificity	Serum Albumin, Bovine/analysis	Spectrophotometry, Ultraviolet	Sulfhydryl Compounds/analysis*	Sulfhydryl Compounds/standards	Sulfhydryl Reagents*	Substances:	Disulfides	Proteins	Pyridines	Serum Albumin, Bovine	Sulfhydryl Compounds	Sulfhydryl Reagents	4,4'-dipyridyl disulfide	Dithionitrobenzoic Acid	Muramidase	Papain
t-day paternal lineages within Poland and their distinctiveness from other parts of Europe, at least in respect to their Y-STR haplotypes. Electronic supplementary material to this paper can be obtained by using the Springer LINK server located at http://dx.doi.org/10.1007/s00439-002-0728-0. MeSH Te	yes	y	27: Hum Genet. 2002 Jun;110(6):592-600. Epub 2002 May 22.	Homogeneity and distinctiveness of Polish paternal lineages revealed by Y	chromosome microsatellite haplotype analysis.	PMID: 12107446 [PubMed - indexed for MEDLINE]	MeSH Terms:	Alleles	Analysis of Variance	Databases, Nucleic Acid	Europe	Genetics, Population	Haplotypes	Humans	Male	Microsatellite Repeats	Paternity	Poland	Research Support, Non-U.S. Gov't	Y Chromosome/genetics*
ter/coding sequence combinations, as well as to the existence of distinct active-site variants that ultimately influence protein activity. Electronic supplementary material to this paper can be obtained by using the Springer LINK server located at http://dx.doi.org/10.1007/s00438-002-0667-4. MeSH Te	yes	y	28: Mol Genet Genomics. 2002 May;267(3):359-69. Epub 2002 Apr 26.	Combinatorial variation in coding and promoter sequences of genes at the Tri	locus in Pisum sativum accounts for variation in trypsin inhibitor activity in	PMID: 12073038 [PubMed - indexed for MEDLINE]	MeSH Terms:	Genetic Markers	Peas/genetics*	Peas/metabolism	Promoter Regions (Genetics)	Research Support, Non-U.S. Gov't	Seeds/genetics	Seeds/metabolism	Sequence Analysis, DNA	Trypsin/metabolism	Trypsin Inhibitors/genetics*	Trypsin Inhibitors/metabolism	Variation (Genetics)	Substances:	Genetic Markers	Trypsin Inhibitors	Trypsin
terial community as assessed by denaturing gradient gel electrophoresis fingerprinting of PCR amplicons of a portion of the 16S rDNA gene. Electronic supplementary material to this paper can be obtained by using the Springer LINK server located at http://dx.doi.org/10.1007/s00203-002-0427-1. MeSH Te	yes	y	29: Arch Microbiol. 2002 Jul;178(1):65-70. Epub 2002 Apr 30.	Aciduric Proteobacteria isolated from pH 2.9 soil.	Curtis P, Nakatsu CH, Konopka A.	PMID: 12070771 [PubMed - indexed for MEDLINE]	MeSH Terms:	Culture Media/chemistry	Electrophoresis, Polyacrylamide Gel/methods	Glucose/metabolism	Hydrogen-Ion Concentration	Phylogeny	Proteobacteria/chemistry	Proteobacteria/classification	Proteobacteria/isolation & purification*	Soil Microbiology*	Substrate Specificity	Substances:	Culture Media	Glucose
remendous experimental progress of the past few years is outlined and a number of recent experiments show the current status of the field. Electronic supplementary material to this paper can be obtained by using the Springer LINK server located at http://dx.doi.org/10.1007/s00114-001-0277-8. PMID: 1	yes	y	30: Naturwissenschaften. 2002 Feb;89(2):47-56.	Bose-Einstein condensation in dilute atomic gases.	Arlt JJ, Bongs K, Sengstock K, Ertmer W.	PMID: 12046620 [PubMed]
cord with the general observation that with increasing temperature, the role of electrostatic interactions in protein stability increases. Electronic supplementary material to this paper can be obtained by using the Springer Link server located at http://dx.doi.org/10.1007/s00894-001-0071-8. MeSH Te	yes	y	31: J Mol Model (Online). 2002 Feb;8(2):58-64.	Homology modeling reveals the structural background of the striking difference	in thermal stability between two related [NiFe]hydrogenases.	PMID: 12032599 [PubMed - indexed for MEDLINE]	MeSH Terms:	Amino Acids/analysis	Comparative Study	Electrostatics	Enzyme Stability	Hydrogenase/chemistry*	Models, Molecular*	Protein Subunits	Reproducibility of Results	Research Support, Non-U.S. Gov't	Structural Homology, Protein	Temperature	Thiocapsa roseopersicina/enzymology*	Substances:	Amino Acids	Protein Subunits	nickel-iron hydrogenase	Hydrogenase
explained by the implementation of several quality assurance procedures in the NICE registry, such as training and automatic data checks. Electronic supplementary material to this paper can be obtained by using the Springer LINK server located at http://dx.doi.org/10.1007/s00134-002-1272-z MeSH Ter	yes	y	32: Intensive Care Med. 2002 May;28(5):656-9. Epub 2002 Apr 13.	Quality of data collected for severity of illness scores in the Dutch National	Intensive Care Evaluation (NICE) registry.	PMID: 12029418 [PubMed - indexed for MEDLINE]	MeSH Terms:	APACHE	Comparative Study	Documentation/standards*	Health Services Research	Humans	Intensive Care Units/standards*	Netherlands	Outcome Assessment (Health Care)	Quality Assurance, Health Care	Registries/standards*	Registries/statistics & numerical data	Severity of Illness Index*	Statistics, Nonparametric
alculated. To visualize the motion of protein domains, movies were generated by similarity ranking of the observed protein configurations. Electronic supplementary material to this paper can be obtained by using the Springer Link server located at http://dx.doi.org/10.1007/s00249-001-0197-8 MeSH Ter	yes	y	33: Eur Biophys J. 2002 Jun;31(3):172-8. Epub 2002 Jan 29.	Sampling the conformational space of membrane protein surfaces with the AFM.	Scheuring S, Muller DJ, Stahlberg H, Engel HA, Engel A.	PMID: 12029329 [PubMed - indexed for MEDLINE]	MeSH Terms:	Aquaporins/chemistry	Bacteriorhodopsins/chemistry	Escherichia coli Proteins*	Image Enhancement/methods*	Imaging, Three-Dimensional/methods*	Membrane Proteins/chemistry*	Microscopy, Atomic Force/methods*	Motion	Nanotechnology*	Porins/chemistry	Protein Conformation	Research Support, Non-U.S. Gov't	Substances:	Aquaporins	Escherichia coli Proteins	Membrane Proteins	OprF protein, Pseudomonas aeruginosa	Porins	aqpZ protein, E coli	Bacteriorhodopsins
ll the species. This suggests a selective pressure for maintaining the structural and functional configuration of this haplotype in wheat. Electronic supplementary material to this paper can be obtained by using the Springer LINK server located at http://dx.doi.org/10.1007/s10142-002-0051-9. MeSH Te	yes	y	35: Funct Integr Genomics. 2002 May;2(1-2):40-50. Epub 2002 Apr 9.	Two haplotypes of resistance gene analogs have been conserved during evolution	at the leaf rust resistance locus Lr10in wild and cultivated wheat.	PMID: 12021849 [PubMed - indexed for MEDLINE]	MeSH Terms:	Amino Acid Sequence	Blotting, Southern	Chromosomes	Evolution, Molecular	Fungi/pathogenicity*	Haplotypes*	Models, Genetic	Molecular Sequence Data	Phylogeny	Plant Diseases	Selection (Genetics)	Sequence Alignment	Sequence Analysis, DNA	Triticum/genetics	Triticum/microbiology*
. Genes of unknown function may by assigned a hypothetical role based on their patterns of expression resembling well characterized genes. Electronic supplementary material to this paper can be obtained by using the Springer LINK server located at http://dx.doi.org/10.1007/s10142-002-0046-6. MeSH Te	yes	y	36: Funct Integr Genomics. 2002 May;2(1-2):13-27. Epub 2002 Feb 19.	DNA array profiling of gene expression changes during maize embryo development.	Lee JM, Williams ME, Tingey SV, Rafalski JA.	PMID: 12021847 [PubMed - indexed for MEDLINE]	MeSH Terms:	Blotting, Northern	Carbocyanines	Citric Acid Cycle/genetics	DNA Probes	DNA, Complementary	Expressed Sequence Tags	Fatty Acids/biosynthesis	Fatty Acids/metabolism	Gene Expression Profiling*	Gene Expression Regulation, Plant	Gene Frequency	Gene Library	Glycolysis/genetics	Oligonucleotide Array Sequence Analysis*	Plant Leaves/genetics	Plant Roots/genetics	Zea mays/embryology*	Zea mays/genetics	Substances:	Carbocyanines	DNA Probes	DNA, Complementary	Fatty Acids	cyanine dye 3	cyanine dye 5
ll correspond to the ancestral function of these genes. The results are discussed in the light of the evolutionary origin of the mesoderm. Electronic supplementary material to this paper can be obtained by using the Springer LINK server located at http://dx.doi.org/10.1007/s00427-002-0228-1. MeSH Te	yes	y	37: Dev Genes Evol. 2002 May;212(4):186-95. Epub 2002 Apr 18.	Characterisation of two snail genes in the gastropod mollusc Patella vulgata.	Implications for understanding the ancestral function of the snail-related genes	PMID: 12012233 [PubMed - indexed for MEDLINE]	MeSH Terms:	Amino Acid Sequence	Animals	Cell Differentiation/genetics	DNA-Binding Proteins/genetics*	Evolution*	Likelihood Functions	Molecular Sequence Data	Multigene Family	Neurons/metabolism	Organ Specificity	Phylogeny	Research Support, Non-U.S. Gov't	Sequence Alignment	Sequence Analysis, Protein	Snails/embryology	Snails/genetics*	Transcription Factors/genetics*	Substances:	DNA-Binding Proteins	Transcription Factors	snail family transcription factors
capability and further suggest that by the Early Cretaceous ecological diversification of early birds was greater than previously assumed. Electronic supplementary material to this paper can be obtained by using the Springer LINK server located at http://dx.doi.org/10.1007/s00114-001-0276-9. MeSH Te	yes	y	38: Naturwissenschaften. 2002 Jan;89(1):34-8.	Largest bird from the Early Cretaceous and its implications for the earliest	avian ecological diversification.	PMID: 12008971 [PubMed - indexed for MEDLINE]	MeSH Terms:	Animals	Birds/anatomy & histology*	Birds/classification*	China	Ecosystem	Paleontology	Phylogeny	Research Support, Non-U.S. Gov't
d in muscle lineages in the ecdysozoan representatives Caenorhabditis elegans or Drosophila; the C. elegansgenome has lost Mox altogether. Electronic supplementary material to this paper can be obtained by using the Springer Link server located at http://dx.doi.org/10.1007/s00427-002-0223-6. MeSH Te	yes	y	39: Dev Genes Evol. 2002 Apr;212(3):141-4. Epub 2002 Mar 13.	Mox homeobox expression in muscle lineage of the gastropod Haliotis asinina:	evidence for a conserved role in bilaterian myogenesis.	PMID: 11976952 [PubMed - indexed for MEDLINE]	MeSH Terms:	Animals	Cell Lineage	Gene Expression Regulation, Developmental*	Homeodomain Proteins/genetics*	In Situ Hybridization	Mollusca/embryology*	Mollusca/genetics*	Muscles/embryology*	Muscles/metabolism*	Phylogeny	RNA, Messenger/genetics	RNA, Messenger/metabolism	Research Support, Non-U.S. Gov't	Substances:	Homeodomain Proteins	RNA, Messenger
l F-box proteins. We conclude that patterning of ppa mRNA could reflect a constraint on ppa function that is not common among F-box genes. Electronic supplementary material to this paper can be obtained by using the Springer LINK server located at http://dx.doi.org/10.1007/s00427-002-0222-7. MeSH Te	yes	y	40: Dev Genes Evol. 2002 Apr;212(3):134-40. Epub 2002 Mar 7.	A conserved F-box gene with unusual transcript localization.	Das T, Purkayastha-Mukherjee C, D'Angelo J, Weir M.	PMID: 11976951 [PubMed - indexed for MEDLINE]	MeSH Terms:	Amino Acid Sequence	Animals	Carrier Proteins/chemistry*	Carrier Proteins/genetics*	Carrier Proteins/metabolism	Conserved Sequence	Drosophila/genetics*	Drosophila/growth & development	Drosophila Proteins/chemistry	Drosophila Proteins/genetics	Drosophila Proteins/metabolism	Evolution, Molecular	Gene Expression Regulation, Developmental	Humans	Protein Binding	RNA Transport*	RNA, Messenger/genetics	RNA, Messenger/metabolism*	Research Support, Non-U.S. Gov't	Sequence Homology, Amino Acid	Zebrafish/genetics	Zebrafish/growth & development	Zebrafish Proteins/genetics	Zebrafish Proteins/metabolism	Substances:	Carrier Proteins	Drosophila Proteins	RNA, Messenger	Zebrafish Proteins	partner of paired protein, Drosophila
n-containing protrusions and thereby cell adhesive and migratory behaviour could have potential for therapeutic intervention in these conditions. The supplementary material referred to in this section can be found at http://www.interscience.wiley.com/jpages/0265-9247/suppmat/2002/v24.350.html Copyri	yes	y	41: Bioessays. 2002 Apr;24(4):350-61.	Fascins, and their roles in cell structure and function.	Kureishy N, Sapountzi V, Prag S, Anilkumar N, Adams JC.	PMID: 11948621 [PubMed - indexed for MEDLINE]	MeSH Terms:	Actins/physiology*	Animals	Carrier Proteins/chemistry	Carrier Proteins/genetics	Carrier Proteins/physiology*	Cell Adhesion	Cell Movement	Cell Physiology*	Cells/cytology*	Drosophila melanogaster/physiology	Gene Expression Regulation	Humans	Microfilament Proteins/chemistry	Microfilament Proteins/genetics	Microfilament Proteins/physiology*	Models, Molecular	Protein Conformation	Research Support, Non-U.S. Gov't	Substances:	Actins	Carrier Proteins	Microfilament Proteins	fascin
ffinity is reduced only 10-fold. The mechanism of Bi(III)-responsive metalloregulation is discussed, based on the findings presented here. Electronic supplementary material to this paper can be obtained by using the Springer Link server located at http://dx.doi.org/10.1007/s00775-001-0336-9. MeSH Te	yes	y	42: J Biol Inorg Chem. 2002 Apr;7(4-5):551-9. Epub 2002 Feb 8.	Characterization of a metalloregulatory bismuth(III) site in Staphylococcus	aureus pI258 CadC repressor.	PMID: 11941514 [PubMed - indexed for MEDLINE]	MeSH Terms:	Bacterial Proteins/chemistry*	Bacterial Proteins/genetics	Bacterial Proteins/metabolism*	Binding Sites	Bismuth/chemistry	Bismuth/metabolism*	Cysteine/genetics	Dimerization	Fluorescence	Gene Expression Regulation, Bacterial	Glycine/genetics	Models, Molecular	Operon	Point Mutation	Promoter Regions (Genetics)	Protein Conformation	Repressor Proteins/chemistry*	Repressor Proteins/metabolism*	Research Support, Non-U.S. Gov't	Research Support, U.S. Gov't, P.H.S.	Spectrophotometry/methods	Staphylococcus aureus/chemistry*	Substances:	Bacterial Proteins	CadC protein, Bacteria	Repressor Proteins	Cysteine	Glycine	Bismuth	Grant Support:	GM42569/GM/NIGMS
at under physiological condition there is the availability of LIP for catalyzing Fenton-type reactions in close proximity to cellular DNA. Electronic supplementary material to this paper can be obtained by using the Springer Link server located at http://dx.doi.org/10.1007/s00775-001-0335-x. MeSH Te	yes	y	43: J Biol Inorg Chem. 2002 Apr;7(4-5):548-50. Epub 2002 Jan 30.	The level of 8-oxo-7,8-dihydro-2'-deoxyguanosine is positively correlated with	the size of the labile iron pool in human lymphocytes.	PMID: 11941513 [PubMed - indexed for MEDLINE]	MeSH Terms:	Adult	Aged	Aged, 80 and over	Ascorbic Acid/blood	Deoxyguanosine/analogs & derivatives	Deoxyguanosine/blood*	Female	Humans	Iron/blood*	Lymphocytes/metabolism*	Male	Middle Aged	Research Support, Non-U.S. Gov't	Substances:	Ascorbic Acid	Iron	8-oxo-7-hydrodeoxyguanosine	Deoxyguanosine
discussed and a comprehensive study of the electronic structure of ligand-cytochrome c complexes and the native protein is also described. Electronic supplementary material to this paper can be obtained by using the Springer Link server located at http://dx.doi.org/10.1007/s00775-001-0334-y. MeSH Te	yes	y	44: J Biol Inorg Chem. 2002 Apr;7(4-5):539-47. Epub 2002 Jan 31.	Solution structure of cyanoferricytochrome c: ligand-controlled conformational	flexibility and electronic structure of the heme moiety.	PMID: 11941512 [PubMed - indexed for MEDLINE]	MeSH Terms:	Amino Acid Sequence	Comparative Study	Cytochrome c Group/chemistry*	Cytochrome c Group/metabolism	Cytochromes c*	Electrons	Heme/chemistry	Ligands	Magnetic Resonance Spectroscopy	Magnetics	Molecular Sequence Data	Protein Conformation	Research Support, Non-U.S. Gov't	Solutions	Substances:	Cytochrome c Group	Ligands	Solutions	cyanoferricytochrome C	Heme	Cytochromes c
d structure of the catalytic subunit of a carbon monoxide dehydrogenase from Carboxydothermus hydrogenoformans and related dehydrogenases. Electronic supplementary material to this paper can be obtained by using the Springer Link server located at http://dx.doi.org/10.1007/s00775-001-0326-y. MeSH Te	yes	y	46: J Biol Inorg Chem. 2002 Apr;7(4-5):514-25. Epub 2002 Jan 23.	Hybrid cluster proteins (HCPs) from Desulfovibrio desulfuricans ATCC 27774 and	Desulfovibrio vulgaris (Hildenborough): X-ray structures at 1.25 A resolution	PMID: 11941509 [PubMed - indexed for MEDLINE]	MeSH Terms:	Aldehyde Oxidoreductases/chemistry	Amino Acid Sequence	Bacterial Proteins/chemistry*	Bacterial Proteins/isolation & purification	Comparative Study	Crystallography, X-Ray	Desulfovibrio/chemistry*	Desulfovibrio vulgaris/chemistry	Electron Spin Resonance Spectroscopy	Iron-Sulfur Proteins/chemistry*	Iron-Sulfur Proteins/isolation & purification	Models, Molecular	Molecular Sequence Data	Multienzyme Complexes/chemistry	Protein Conformation	Research Support, Non-U.S. Gov't	Research Support, U.S. Gov't, P.H.S.	Sequence Homology, Amino Acid	Synchrotrons	Substances:	Bacterial Proteins	Iron-Sulfur Proteins	Multienzyme Complexes	prismane protein, Desulfovibrio vulgaris	Aldehyde Oxidoreductases	carbon monoxide dehydrogenase	Secondary Source ID:	PDB/1GN9	PDB/1GNL	PDB/1GNT	Grant Support:	GM5600/GM/NIGMS
the nickel oxidation states in MCR-ox1, MCR-ox2 and MCR-ox3 and to a possible presence of a second redox active group in the active site. Electronic supplementary material to this paper can be obtained by using the Springer LINK server located at http://dx.doi.org/10.1007/s00775-001-0325-z. MeSH Te	yes	y	47: J Biol Inorg Chem. 2002 Apr;7(4-5):500-13. Epub 2002 Feb 14.	The nickel enzyme methyl-coenzyme M reductase from methanogenic archaea: In	vitro induction of the nickel-based MCR-ox EPR signals from MCR-red2.	PMID: 11941508 [PubMed - indexed for MEDLINE]	MeSH Terms:	Chloroform/chemistry	Citric Acid/chemistry	Electron Spin Resonance Spectroscopy	Euryarchaeota/enzymology*	Hydrogen-Ion Concentration	Light	Metalloporphyrins/chemistry	Nickel	Oxidation-Reduction	Oxidoreductases/chemistry*	Oxidoreductases/metabolism*	Oxygen/chemistry	Phosphothreonine/analogs & derivatives	Phosphothreonine/chemistry	Research Support, Non-U.S. Gov't	Spectrophotometry, Ultraviolet	Sulfides/chemistry	Sulfites/chemistry	Substances:	Metalloporphyrins	Sulfides	Sulfites	titanium citrate	7-mercaptoheptanoylthreonine phosphate	Phosphothreonine	Chloroform	factor F430	Nickel	Citric Acid	Oxygen	polysulfide	Oxidoreductases	methyl coenzyme M reductase
are highly relevant for unraveling the stepwise assembly process of the stromal PsaC, PsaD and PsaE subunits to the PS I core heterodimer. Electronic supplementary material to this paper can be obtained by using the Springer Link server located at http://dx.doi.org/10.1007/s00775-001-0321-3. MeSH Te	yes	y	48: J Biol Inorg Chem. 2002 Apr;7(4-5):461-72. Epub 2002 Jan 11.	Solution structure of the unbound, oxidized Photosystem I subunit PsaC,	containing [4Fe-4S] clusters F(A) and F(B): a conformational change occurs upon	PMID: 11941504 [PubMed - indexed for MEDLINE]	MeSH Terms:	Amino Acid Sequence	Iron-Sulfur Proteins/chemistry*	Iron-Sulfur Proteins/metabolism	Magnetic Resonance Spectroscopy	Membrane Proteins*	Models, Molecular	Molecular Sequence Data	Oxidation-Reduction	Photosynthetic Reaction Center Complex Proteins/chemistry*	Photosynthetic Reaction Center Complex Proteins/metabolism*	Photosystem I Protein Complex*	Protein Conformation	Protein Subunits	Proteins/chemistry*	Proteins/metabolism*	Research Support, Non-U.S. Gov't	Research Support, U.S. Gov't, Non-P.H.S.	Substances:	Iron-Sulfur Proteins	Membrane Proteins	Photosynthetic Reaction Center Complex Proteins	Photosystem I Protein Complex	Protein Subunits	Proteins	photosystem I, psaB subunit	Secondary Source ID:	PDB/1K0T
ied. These results suggest that de novo designed peptides may serve as scaffolds for the construction of native bridged sites in proteins. Electronic supplementary material to this paper can be obtained by using the Springer Link server located at http://dx.doi.org/10.1007/s00775-001-0320-4. MeSH Te	yes	y	49: J Biol Inorg Chem. 2002 Apr;7(4-5):451-60. Epub 2002 Jan 8.	Stability and nickel binding properties of peptides designed as scaffolds for	the stabilization of Ni(II)-Fe(4)S(4) bridged assemblies.	PMID: 11941503 [PubMed - indexed for MEDLINE]	MeSH Terms:	Amino Acid Sequence	Binding Sites	Cysteine/chemistry	Dimerization	Helix-Loop-Helix Motifs	Iron-Sulfur Proteins/chemistry	Iron-Sulfur Proteins/metabolism	Metalloproteins/chemistry	Metalloproteins/metabolism	Models, Chemical	Molecular Sequence Data	Nickel/metabolism*	Peptides/chemistry*	Peptides/metabolism*	Protein Folding	Research Support, Non-U.S. Gov't	Research Support, U.S. Gov't, Non-P.H.S.	Research Support, U.S. Gov't, P.H.S.	Substances:	Iron-Sulfur Proteins	Metalloproteins	Peptides	Cysteine	Nickel	Grant Support:	GM28856/GM/NIGMS
[VO(naph-tris)](2)] [where naph-tris is the Schiff base formed between o-hydroxynaphthaldehyde and tris(hydroxymethyl)amine] are reported. Electronic supplementary material to this paper can be obtained by using the Springer Link server located at http://dx.doi.org/10.1007/s00775-001-0311-5. MeSH Te	yes	y	50: J Biol Inorg Chem. 2002 Apr;7(4-5):384-96. Epub 2001 Dec 19.	Erratum in:	J Biol Inorg Chem 2002 Jun;7(6):675.	PMID: 11941496 [PubMed - indexed for MEDLINE]	MeSH Terms:	3T3 Cells	Animals	Cells, Cultured	Fibroblasts	Glucose/pharmacokinetics	Humans	Insulin/pharmacology*	Mice	Molecular Mimicry	Reproducibility of Results	Research Support, Non-U.S. Gov't	Toxicity Tests	Vanadium Compounds/chemical synthesis	Vanadium Compounds/chemistry*	Vanadium Compounds/pharmacology*	Substances:	Vanadium Compounds	Insulin	Glucose
tative performance with semi-quantitative results in the concentration predictions of both the standard mixture and the real-world sample. Electronic supplementary material to this paper can be obtained by using the Springer LINK server located at http://dx.doi.org/10.1007/s00216-001-1125-6. PMID: 1	yes	y	51: Anal Bioanal Chem. 2002 Jan;372(1):205-15. Epub 2001 Dec 12.	A laser-induced fluorescence dual-fiber optic array detector applied to the	rapid HPLC separation of polycyclic aromatic hydrocarbons.	PMID: 11939196 [PubMed]
meotic genes has been completely overlooked until recently and awaits further evaluation of its developmental and evolutionary importance. Electronic supplementary material to this paper can be obtained by using the Springer Link server located at http://dx.doi.org/10.1007/s00438-001-0615-8. MeSH Te	yes	y	52: Mol Genet Genomics. 2002 Feb;266(6):942-50. Epub 2001 Dec 15.	A novel MADS-box gene subfamily with a sister-group relationship to class B	floral homeotic genes.	PMID: 11862488 [PubMed - indexed for MEDLINE]	MeSH Terms:	Amino Acid Sequence	Angiosperms/classification	Angiosperms/genetics*	Arabidopsis/genetics	Cloning, Molecular	DNA, Complementary/chemistry	DNA, Complementary/genetics	Gene Expression Regulation, Plant	Genes, Plant/genetics*	In Situ Hybridization	MADS Domain Proteins/genetics*	Molecular Sequence Data	Phylogeny	Research Support, Non-U.S. Gov't	Sequence Alignment	Sequence Analysis, DNA	Sequence Homology, Amino Acid	Zea mays/genetics	Substances:	DNA, Complementary	MADS Domain Proteins	Secondary Source ID:	GENBANK/AJ271208	GENBANK/AJ307056	GENBANK/AJ318098
tween amoC and amoA is variable in length and may be used to profile the community of ammonia-oxidizing bacteria in environmental samples. Electronic supplementary material to this paper can be obtained by using the Springer LINK server located at http://dx.doi.org/10.1007/s00203-001-0369-z. MeSH Te	yes	y	53: Arch Microbiol. 2002 Feb;177(2):139-49. Epub 2001 Dec 6.	Diversity of ammonia monooxygenase operon in autotrophic ammonia-oxidizing	bacteria.	PMID: 11807563 [PubMed - indexed for MEDLINE]	MeSH Terms:	Amino Acid Sequence	Ammonia/metabolism*	Betaproteobacteria/classification	Betaproteobacteria/enzymology	Betaproteobacteria/genetics*	Chromatiaceae/classification	Chromatiaceae/enzymology	Chromatiaceae/genetics	Comparative Study	Environmental Microbiology	Gammaproteobacteria/classification	Gammaproteobacteria/enzymology	Gammaproteobacteria/genetics*	Gene Dosage	Molecular Sequence Data	Nitrosomonas/classification	Nitrosomonas/enzymology	Nitrosomonas/genetics	Operon	Oxidoreductases/genetics*	Protein Structure, Secondary	Research Support, Non-U.S. Gov't	Research Support, U.S. Gov't, Non-P.H.S.	Sequence Homology, Amino Acid	Variation (Genetics)	Substances:	Ammonia	Oxidoreductases	ammonia monooxygenase
ransformation and strengthens the role of Src in the development and progression of human colon cancer. Supportive Supplemental Data can be viewed at http://pga.tigr.org/PGApubs.shtml. MeSH Terms: Animals Cell Line, Transformed Cell Transformation, Neoplastic* Cluster Analysis Colonic Neoplasms/gene	yes	n	1: Oncogene. 2002 Oct 17;21(47):7256-65.	Identification of Src transformation fingerprint in human colon cancer.	Malek RL, Irby RB, Guo QM, Lee K, Wong S, He M, Tsai J, Frank B, Liu ET,	PMID: 12370817 [PubMed - indexed for MEDLINE]	MeSH Terms:	Animals	Cell Line, Transformed	Cell Transformation, Neoplastic*	Cluster Analysis	Colonic Neoplasms/genetics*	Gene Expression Profiling	Gene Expression Regulation, Neoplastic	Genes, src*	Humans	Pyridones/pharmacology	Pyrimidines/pharmacology	Rats	Research Support, Non-U.S. Gov't	Research Support, U.S. Gov't, P.H.S.	Reverse Transcriptase Polymerase Chain Reaction	Up-Regulation	Substances:	PD 180970	Pyridones	Pyrimidines	Grant Support:	6120-119-L0-A/PHS	CA77049-02/CA/NCI	CA85052-A1/CA/NCI	CA85429-01/CA/NCI	HL59781/HL/NHLBI
[truncated: 3 more columns]

## Sheet: 2003
Reference	Live?	Journal?
ty. AVAILABILITY: Academic users should send their request for the perl program for calculating likelihood probabilities at jack.cao@astrazeneca.com. SUPPLEMENTARY INFORMATION: The materials can be viewed at http://www.astrazeneca-montreal.com/AZRDM_info/supporting_info.pdf. Publication Types: Evalu	No	n	64: Bioinformatics. 2003 Jan 22;19(2):234-40.	A naive Bayes model to predict coupling between seven transmembrane domain	receptors and G-proteins.	PMID: 12538244 [PubMed - indexed for MEDLINE]
mber of classes in data (cancerous and normal). AVAILABILITY: JAVA software of dynamic SOM tree algorithm is available upon request for academic use. SUPPLEMENTARY INFORMATION: A comparison of rectangular and hexagonal topologies for GSOM is available from http://www.mame.mu.oz.au/mechatronics/journ	no	n	18: Bioinformatics. 2003 Nov 1;19(16):2131-40.	An unsupervised hierarchical dynamic self-organizing approach to cancer class	discovery and marker gene identification in microarray data.	PMID: 14594719 [PubMed - indexed for MEDLINE]
ss data. Their capability of predicting protein functions generally falls between that of the Y2H data and that of the MIPS protein complex data. The supplementary information is available at the following Web site: http://www-hto.usc.edu/-msms/AssessInteraction/. PMID: 12603024 [PubMed - indexed fo	no	n	55: Pac Symp Biocomput. 2003;:140-51.	Assessment of the reliability of protein-protein interactions and protein	function prediction.	PMID: 12603024 [PubMed - indexed for MEDLINE]
omparable classification accuracy shown in the applications and its flexibility render the MSVM a viable alternative to other classification methods. SUPPLEMENTARY INFORMATION: http://www.stat.ohio-state.edu/~yklee/msvm.htm Publication Types: Evaluation Studies Validation Studies PMID: 12801874 [Pub	no	n	44: Bioinformatics. 2003 Jun 12;19(9):1132-9.	Classification of multiple cancer types by multicategory support vector machines	using gene expression data.	PMID: 12801874 [PubMed - indexed for MEDLINE]
ones to functionally annotate novel protein sequences from genomic projects. AVAILABILITY: MASIA WEB site: http://www.scsb.utmb.edu/masia/masia.html SUPPLEMENTARY INFORMATION: The dendrogram of 42 APE sequences used to derive motifs is available on http://www.scsb.utmb.edu/comp_biol.html/DNA_repair	No	n	37: Bioinformatics. 2003 Jul 22;19(11):1381-90.	Identifying property based sequence motifs in protein families and	superfamilies: application to DNase-1 related endonucleases.	PMID: 12874050 [PubMed - indexed for MEDLINE]
ation is available at http://www.pathogenomics.sfu.ca/islandpath and the source code is freely available, under GNU public licence, from the authors. SUPPLEMENTARY INFORMATION: An online help file, which includes analyses of the utility of IslandPath, can be found at http://www.pathogenomics.sfu.ca/	no	n	57: Bioinformatics. 2003 Feb 12;19(3):418-20.	IslandPath: aiding detection of genomic islands in prokaryotes.	Hsiao W, Wan I, Jones SJ, Brinkman FS.	PMID: 12584130 [PubMed - indexed for MEDLINE]
ures estimation, statistical significance test and extent prediction. AVAILABILITY: The software is available at: http://www.chgb.org.cn/lda/lda.htm. SUPPLEMENTARY INFORMATION: Detailed tutorials, LDA help system and examples are distributed within LDA software. For Macintosh OS X user, the Jre vers	NO	n	15: Bioinformatics. 2003 Nov 1;19(16):2147-8.	LDA--a java-based linkage disequilibrium analyzer.	Ding K, Zhou K, He F, Shen Y.	PMID: 14594722 [PubMed - indexed for MEDLINE]
interactions among gene products. Further, it integrates the capability of conducting both deterministic and stochastic simulations. AVAILABILITY AND SUPPLEMENTARY INFORMATION: Dynetica 1.0, example models, and the user's guide are available at http://www.its.caltech.edu/~you/Dynetica/Dynetica_page.	no	n	56: Bioinformatics. 2003 Feb 12;19(3):435-6.	Modeling biological systems using Dynetica--a simulator of dynamic networks.	You L, Hoonlor A, Yin J.	PMID: 12584138 [PubMed - indexed for MEDLINE]
dy subjects. AVAILABILITY: Information on obtaining the executable code, example data, example analysis, and documentation is available upon request. SUPPLEMENTARY INFORMATION: All supplementary information can be found at http://phg.mc.vanderbilt.edu/Software/MDR. PMID: 12584123 [PubMed - indexed f	no	n	59: Bioinformatics. 2003 Feb 12;19(3):376-82.	Multifactor dimensionality reduction software for detecting gene-gene and	gene-environment interactions.	PMID: 12584123 [PubMed - indexed for MEDLINE]
ces (MIPS, mips.gsf.de). We show that our approach outperforms other available methods for function prediction based on protein interaction data. The supplementary data is available at www-hto.usc.edu/~msms/ProteinFunction. PMID: 14980019 [PubMed - indexed for MEDLINE]	no	n	1: J Comput Biol. 2003;10(6):947-60.	Prediction of protein function using protein-protein interaction data.	Deng M, Zhang K, Mehta S, Chen T, Sun F.	PMID: 14980019 [PubMed - indexed for MEDLINE]
2). The option to directly submit probe sequences to the probe match tool of the Ribosomal Database Project II (RDP-II) further allows one to extract supplementary information on probe specificities. The two main features of probeBase, 'search probeBase' and 'find probe set', help researchers to fin	no	n	66: Nucleic Acids Res. 2003 Jan 1;31(1):514-6.	probeBase: an online resource for rRNA-targeted oligonucleotide probes.	Loy A, Horn M, Wagner M.	PMID: 12520066 [PubMed - indexed for MEDLINE]
s available at http://www.imtech.res.in/raghava/propred1/. Mirror site of this server is available at http://bioinformatics.uams.edu/mirror/propred1/ Supplementary information: Matrices and document on server are available at http://www.imtech.res.in/raghava/propred1/page2.html Publication Types: Ev	No	n	50: Bioinformatics. 2003 May 22;19(8):1009-14.	ProPred1: prediction of promiscuous MHC Class-I binding sites.	Singh H, Raghava GP.	PMID: 12761064 [PubMed - indexed for MEDLINE]
clear receptor proteins, which took 11 min on a DEC Alpha 6100 computer Availability: RASCAL is available at ftp://ftp-igbmc.u-strasbg.fr/pub/RASCAL. SUPPLEMENTARY INFORMATION: http://bioinfo-igbmc.u-strasbourg.fr/BioInfo/RASCAL/paper/rascal_supp.html Publication Types: Evaluation Studies Validation	No	n	42: Bioinformatics. 2003 Jun 12;19(9):1155-61.	RASCAL: rapid scanning and correction of multiple sequence alignments.	Thompson JD, Thierry JC, Poch O.	PMID: 12801878 [PubMed - indexed for MEDLINE]
names or the correct closest spelling for a query compound name, if it exists. AVAILABILITY: Web-based interface available at http://ibb.uab.es/snow/ SUPPLEMENTARY INFORMATION: http://ibb.uab.es/snow/snow_moreinfo.html Publication Types: Evaluation Studies Validation Studies PMID: 14668242 [PubMed -	no	n	4: Bioinformatics. 2003 Dec 12;19(18):2492-3.	SNOW: standard nomenclature wizard to help searching for (bio) chemical	standardized names.	PMID: 14668242 [PubMed - indexed for MEDLINE]
disease phenotype due to the expansion potential of repeats present in them. The list of genes and other details of analysis are given in the online supplementary data (http://www.ingenovis.com/tripletrepeats). PMID: 12651711 [PubMed - indexed for MEDLINE]	no	n	53: Bioinformatics. 2003 Mar 22;19(5):549-52.	Triplet repeats in human genome: distribution and their association with genes	and other genomic regions.	PMID: 12651711 [PubMed - indexed for MEDLINE]
this information novel biological hypotheses may be addressed. AVAILABILITY: Venn Mapper is freely available on http://www.erasmusmc.nl/gatcplatform. SUPPLEMENTARY INFORMATION: http://www.erasmusmc.nl/gatcplatform/vennmapper.html. Publication Types: Evaluation Studies Validation Studies PMID: 145947	no	n	20: Bioinformatics. 2003 Nov 1;19(16):2065-71.	Venn Mapping: clustering of heterologous microarray data based on the number of	co-occurring differentially expressed genes.	PMID: 14594711 [PubMed - indexed for MEDLINE]
rotocols. AVAILABILITY: The 3D-Jury system is available via the Structure Prediction Meta Server (http://BioInfo.PL/Meta/) to the academic community. SUPPLEMENTARY INFORMATION: 3D-Jury is coupled to the continuous online server evaluation program, LiveBench (http://BioInfo.PL/LiveBench/) Publication	yes	n	49: Bioinformatics. 2003 May 22;19(8):1015-8.	3D-Jury: a simple approach to improve protein structure predictions.	Ginalski K, Elofsson A, Fischer D, Rychlewski L.	PMID: 12761065 [PubMed - indexed for MEDLINE]
plete data normalization methods is available as part of the R package Affy, which is a part of the Bioconductor project http://www.bioconductor.org. SUPPLEMENTARY INFORMATION: Additional figures may be found at http://www.stat.berkeley.edu/~bolstad/normalize/index.html Publication Types: Evaluation	yes	n	65: Bioinformatics. 2003 Jan 22;19(2):185-93.	A comparison of normalization methods for high density oligonucleotide array	data based on variance and bias.	PMID: 12538238 [PubMed - indexed for MEDLINE]
intensity, background noise, and bleeding. We conclude that Bayesian networks are a reliable and useful model for microarray spot quality assessment. SUPPLEMENTARY INFORMATION: http://sigwww.cs.tut.fi/TICSP/SpotQuality/. Publication Types: Evaluation Studies Validation Studies PMID: 14594707 [PubMed	yes	n	21: Bioinformatics. 2003 Nov 1;19(16):2031-8.	A novel strategy for microarray quality control using Bayesian networks.	Hautaniemi S, Edgren H, Vesanen P, Wolf M, Jarvinen AK, Yli-Harja O, Astola J,	PMID: 14594707 [PubMed - indexed for MEDLINE]
he rate of false positives. AVAILABILITY: This method is incorporated into BRB-ArrayTools version 3.0 (http://linus.nci.nih.gov/BRB-ArrayTools.html). SUPPLEMENTARY MATERIAL: ftp://linus.nci.nih.gov/pub/techreport/RVM_supplement.pdf Publication Types: Evaluation Studies Validation Studies MeSH Terms:	yes	n	1: Bioinformatics. 2003 Dec 12;19(18):2448-55.	A random variance model for detection of differential gene expression in small	microarray experiments.	PMID: 14668230 [PubMed - indexed for MEDLINE]	MeSH Terms:	Algorithms*	Analysis of Variance	Comparative Study	False Positive Reactions	Gene Expression Profiling/methods*	Models, Genetic*	Models, Statistical*	Oligonucleotide Array Sequence Analysis/methods*	Reproducibility of Results	Sample Size	Sensitivity and Specificity	Sequence Analysis, DNA/methods*	Variation (Genetics)
th the literature. AVAILABILITY: The implementation of this algorithm is available at the site http://guppy.mpe.nus.edu.sg/~mpessk/SparseLOGREG.shtml Supplementary Information: Supplementary material is available at the site http://guppy.mpe.nus.edu.sg/~mpessk/SparseLOGREG.shtml Publication Types: E	yes	n	14: Bioinformatics. 2003 Nov 22;19(17):2246-53.	A simple and efficient algorithm for gene selection using sparse logistic	regression.	PMID: 14630653 [PubMed - indexed for MEDLINE]
sults. The programs are designed primarily for Arabidopsis thaliana researchers, but can be adapted readily for other model systems. Availability and Supplementary information: http://www.personal.psu.edu/nhs109/Programs/ PMID: 14512358 [PubMed - indexed for MEDLINE]	yes	n	31: Bioinformatics. 2003 Sep 22;19(14):1846-8.	A tool-kit for cDNA microarray and promoter analysis.	Shah NH, King DC, Shah PN, Fedoroff NV.	PMID: 14512358 [PubMed - indexed for MEDLINE]
publicly available data of TIGR (The Institute for Genomic Research). 1744 distinct RGAs were identified, 597 of which belonged to the NBS-LRR class. Supplementary data (sequences and annotations) is available on the web site http:/gkoczyk.bioinfo.pl/CMBL. PMID: 14668919 [PubMed - indexed for MEDLIN	yes	n	2: Cell Mol Biol Lett. 2003;8(4):963-72.	An assessment of the resistance gene analogues of Oryza sativa ssp. japonica:	their presence and structure.	PMID: 14668919 [PubMed - indexed for MEDLINE]
reely available from http://www.bio.vu.nl/microb/research/tumor.html provided one adheres to the end-user license agreement in the associated manual. SUPPLEMENTARY INFORMATION: Above website also supplies the in- and output files used in the example run. PMID: 14555635 [PubMed - indexed for MEDLINE]	yes	n	23: Bioinformatics. 2003 Oct 12;19(15):2000-1.	Analysing gene expressions with GRANK.	de Boer WP, Oudejans JJ, Meijer CJ, Lankelma J.	PMID: 14555635 [PubMed - indexed for MEDLINE]
can be trained on relatively small data sets to provide prediction more accurate than those based on previously published methods or on MHC binding. SUPPLEMENTARY INFORMATION: Data for 203 synthesized peptides is available at http://linus.nci.nih.gov/Data/LAU203_Peptide.pdf Publication Types: Evalu	yes	n	24: Bioinformatics. 2003 Oct 12;19(15):1978-84.	Application of support vector machines for T-cell epitopes prediction.	Zhao Y, Pinilla C, Valmori D, Martin R, Simon R.	PMID: 14555632 [PubMed - indexed for MEDLINE]
on of signals) we have shown that the novel system for comparative analysis of the properties of information-bearing biomolecules works as in theory. SUPPLEMENTARY INFORMATION: http://genome.gbf.de/wavepaper. Publication Types: Evaluation Studies Validation Studies PMID: 14594705 [PubMed - indexed f	yes	n	22: Bioinformatics. 2003 Nov 1;19(16):2016-21.	Applying signal theory to the analysis of biomolecules.	Kauer G, Blocker H.	PMID: 14594705 [PubMed - indexed for MEDLINE]
ion of the analysed experimental data to the databases. AVAILABILITY: ARIA 1.2 is available from: http://www.pasteur.fr/recherche/unites/Binfs/aria/. SUPPLEMENTARY INFORMATION: XML DTDs (for chemical shifts and NOE crosspeaks), Python scripts for the conversion of various NMR data formats and the re	yes	n	60: Bioinformatics. 2003 Jan 22;19(2):315-6.	ARIA: automated NOE assignment and NMR structure calculation.	Linge JP, Habeck M, Rieping W, Nilges M.	PMID: 12538267 [PubMed - indexed for MEDLINE]
(or 1 760 000 grid points total) was about 10 s. AVAILABILITY: The test implementation of the algorithm will be available upon request for academics. Supplementary information: http://fleece.ucsd.edu/~vit/Registration_Supplement.pdf Publication Types: Evaluation Studies Validation Studies PMID: 1451	yes	n	33: Bioinformatics. 2003 Sep 22;19(14):1824-31.	Automatic registration of microarray images. I. Rectangular grid.	Galinsky VL.	PMID: 14512354 [PubMed - indexed for MEDLINE]
s less than a second. For images with high expression rates ( approximately 90%) the registration time is even smaller, around a quarter of a second. Supplementary information: http://fleece.ucsd.edu/~vit/Registration_Supplement.pdf PMID: 14512355 [PubMed - indexed for MEDLINE]	yes	n	32: Bioinformatics. 2003 Sep 22;19(14):1832-6.	Automatic registration of microarray images. II. Hexagonal grid.	Galinsky VL.	PMID: 14512355 [PubMed - indexed for MEDLINE]
d background model alleviates the drawbacks of MAP (maximum a posteriori log likelihood) scores. AVAILABILITY: Available on request from the authors. SUPPLEMENTARY INFORMATION: Data and the results presented in this paper are available on the web at http://compbio.ornl.gov/mira/index.html Publicatio	yes	n	25: Bioinformatics. 2003 Oct 12;19(15):1952-63.	Background rareness-based iterative multiple sequence alignment algorithm for	regulatory element detection.	PMID: 14555629 [PubMed - indexed for MEDLINE]
by-product of bagged clustering are the cluster votes which can be used to assess the confidence of cluster assignments for individual observations. SUPPLEMENTARY INFORMATION: For supplementary information on datasets, analyses, and software, consult http://www.stat.berkeley.edu/~sandrine and http:	yes	n	46: Bioinformatics. 2003 Jun 12;19(9):1090-9.	Bagging to improve the accuracy of a clustering procedure.	Dudoit S, Fridlyand J.	PMID: 12801869 [PubMed - indexed for MEDLINE]
each of the K queries, but BLAST++ completes the processing in a much shorter time. AVAILABILITY: http://xena1.ddns.comp.nus.edu.sg/~genesis/blast++ Supplementary information: http://xena1.ddns.comp.nus.edu.sg/~genesis/blast++ Publication Types: Evaluation Studies Validation Studies PMID: 14630666	yes	n	12: Bioinformatics. 2003 Nov 22;19(17):2323-4.	BLAST++: BLASTing queries in batches.	Wang H, Ooi BC, Tan KL, Ong TH, Zhou L.	PMID: 14630666 [PubMed - indexed for MEDLINE]
lary and metadata content in the EVS and caDSR, respectively, is similarly unrestricted, and is available through web applications and FTP downloads. SUPPLEMENTARY INFORMATION: http://ncicb.nci.nih.gov/core/publications contains links to the caBIO 1.0 class diagram and the caCORE 1.0 Technical Guide	yes	n	10: Bioinformatics. 2003 Dec 12;19(18):2404-12.	caCORE: a common infrastructure for cancer informatics.	Covitz PA, Hartel F, Schaefer C, De Coronado S, Fragoso G, Sahni H, Gustafson S,	PMID: 14668224 [PubMed - indexed for MEDLINE]
equences for over 70% of the predicted genes in the Arabidopsis thaliana genome as well as primer sequences for GST amplification and a wide range of supplementary information. All CATMA GST sequences are specific to the gene for which they were designed, and all gene models were predicted from a co	yes	n	67: Nucleic Acids Res. 2003 Jan 1;31(1):156-8.	CATMA: a complete Arabidopsis GST database.	Crowe ML, Serizet C, Thareau V, Aubourg S, Rouze P, Hilson P, Beynon J, Weisbeek	PMID: 12519971 [PubMed - indexed for MEDLINE]
1 and samples of input data sets on Windows PC are available at http://www.clab.kwansei.ac.jp/mining/discas/discas.html upon request from the author. SUPPLEMENTARY INFORMATION: Summary of prediction results and cross validations is accessible via http://www.clab.kwansei.ac.jp/~okada/BIJ/BIJsupple.ht	yes	n	40: Bioinformatics. 2003 Jul 1;19(10):1208-15.	Characteristic substructures and properties in chemical carcinogens studied by	the cascade model.	PMID: 12835263 [PubMed - indexed for MEDLINE]
or high-throughput characterization of functional regions in proteins. AVAILABILITY: The ConSurf web server is available at:http://consurf.tau.ac.il. SUPPLEMENTARY INFORMATION: A set of examples is available at http://consurf.tau.ac.il under 'GALLERY'. PMID: 12499312 [PubMed - indexed for MEDLINE]	yes	n	68: Bioinformatics. 2003 Jan;19(1):163-4.	ConSurf: identification of functional regions in proteins by surface-mapping of	phylogenetic information.	PMID: 12499312 [PubMed - indexed for MEDLINE]
d breast cancer, that we are able to identify partitions that elude standard clustering analysis. AVAILABILITY: Free, at http://ctwc.weizmann.ac.il.. SUPPLEMENTARY INFORMATION: http://www.weizmann.ac.il/physics/complex/compphys/bioinfo2/ Publication Types: Evaluation Studies Validation Studies PMID:	yes	n	47: Bioinformatics. 2003 Jun 12;19(9):1079-89.	Coupled two-way clustering analysis of breast cancer and colon cancer gene	expression data.	PMID: 12801868 [PubMed - indexed for MEDLINE]
nts Coupled Two Way Clustering (Getz et al., 2000), a method designed to mine gene expression data Availability: Free, at http://ctwc.weizmann.ac.il. SUPPLEMENTARY INFORMATION: The site has a link to an example which provides figures and detailed explanations PMID: 12801877 [PubMed - indexed for MED	yes	n	43: Bioinformatics. 2003 Jun 12;19(9):1153-4.	Coupled two-way clustering server.	Getz G, Domany E.	PMID: 12801877 [PubMed - indexed for MEDLINE]
ods are available from http://www.ncbs.res.in/~faculty/mini/ddbase/ddbase.html Supplementary information: http://www.ncbs.res.in/~faculty/mini/ddbase/supplementary/supplementary.html Publication Types: Evaluation Studies Validation Studies PMID: 14512346 [PubMed - indexed for MEDLINE]	yes	n	34: Bioinformatics. 2003 Sep 22;19(14):1760-4.	DDBASE2.0: updated domain database with improved identification of structural	domains.	PMID: 14512346 [PubMed - indexed for MEDLINE]
dels. In addition to accuracy, our method also provides comprehensible rules to help elucidate the translation between raw data and useful knowledge. Supplementary information: http://sdmc.i2r.a-star.edu.sg/GEDatasets/supplementaldata/eccb2003/ECCB2003.html . Contact: jinyan@i2r.a-star.edu.sg PMID:	yes	n	27: Bioinformatics. 2003 Oct;19 Suppl 2:II93-II102.	Discovery of significant rules for classifying cancer diagnosis data.	Li J, Liu H, Ng SK, Wong L.	PMID: 14534178 [PubMed - in process]
B files including modeled disulfides. Validation demonstrates a high level of accuracy for the algorithm. AVAILABILITY: http://www.ehscenter.org/dbd/ Supplementary information: http://www.ehscenter.org/dbd/ Publication Types: Evaluation Studies Validation Studies PMID: 14512360 [PubMed - indexed for	yes	n	30: Bioinformatics. 2003 Sep 22;19(14):1852-3.	Disulfide by Design: a computational method for the rational design of disulfide	bonds in proteins.	PMID: 14512360 [PubMed - indexed for MEDLINE]
Upon request from the corresponding author. Free for academic users (license agreement). Special contracts are available for industrial corporations. SUPPLEMENTARY INFORMATION: http://www.mpi-magdeburg.mpg.de/projects/fluxanalyzer. Publication Types: Evaluation Studies PMID: 12538248 [PubMed - index	yes	n	63: Bioinformatics. 2003 Jan 22;19(2):261-9.	FluxAnalyzer: exploring structure, pathways, and flux distributions in metabolic	networks on interactive flux maps.	PMID: 12538248 [PubMed - indexed for MEDLINE]
and binary Matlab.dll files which require Matlab to run can be downloaded for free by academic institutions at http://www.chip.org/~ge/gedihome.html Supplementary information: http://www.chip.org/~ge/gedihome.html PMID: 14630665 [PubMed - indexed for MEDLINE]	yes	n	13: Bioinformatics. 2003 Nov 22;19(17):2321-2.	Gene Expression Dynamics Inspector (GEDI): for integrative analysis of	expression profiles.	PMID: 14630665 [PubMed - indexed for MEDLINE]
at the same time being more specific. Availability: A web interface for AUGUSTUS and the executable program are located at http://augustus.gobics.de. Supplementary Information: The datasets used for testing and training are available at http://augustus.gobics.de/datasets/ Contact: mstanke@gwdg.de PM	yes	n	26: Bioinformatics. 2003 Oct;19 Suppl 2:II215-II225.	Gene prediction with a hidden Markov model and a new intron submodel.	Stanke M, Waack S.	PMID: 14534192 [PubMed - in process]
sition to breast cancer, and the method is used to identify a set of significant genes. The method is also applied successfully to the leukemia data. SUPPLEMENTARY INFORMATION: http://stat.tamu.edu/people/faculty/bmallick.html. Publication Types: Evaluation Studies Validation Studies PMID: 12499298	Yes	n	69: Bioinformatics. 2003 Jan;19(1):90-7.	Gene selection: a Bayesian variable selection approach.	Lee KE, Sha N, Dougherty ER, Vannucci M, Mallick BK.	PMID: 12499298 [PubMed - indexed for MEDLINE]
red so as to be easily modified for viewing data from any database that stores gene structures. AVAILABILITY: The GeneComber public web interface and supplementary information is located at http://bioinformatics.ubc.ca/genecomber The source code is released under the GNU General Public License and i	yes	n	38: Bioinformatics. 2003 Jul 1;19(10):1296-7.	GeneComber: combining outputs of gene prediction programs for improved results.	Shah SP, McVicker GP, Mackworth AK, Rogic S, Ouellette BF.	PMID: 12835277 [PubMed - indexed for MEDLINE]
lso provides an explanation mechanism that traces every finding to the pertinent data. AVAILABILITY: GenePath can be accessed at http://genepath.org. SUPPLEMENTARY INFORMATION: Supplementary material is available at http://genepath.org/bi-.supp. Publication Types: Evaluation Studies PMID: 12584124 [	yes	n	58: Bioinformatics. 2003 Feb 12;19(3):383-9.	GenePath: a system for automated construction of genetic networks from mutant	data.	PMID: 12584124 [PubMed - indexed for MEDLINE]
that GA-based algorithms may represent a powerful new tool in the analysis and exploration of complex multi-class gene expression data. AVAILABILITY: Supplementary information, data sets and source codes are available at http://www.omniarray.com/bioinformatics/GA. Publication Types: Evaluation Studi	yes	n	71: Bioinformatics. 2003 Jan;19(1):37-44.	Genetic algorithms applied to multi-class prediction for the analysis of gene	expression data.	PMID: 12499291 [PubMed - indexed for MEDLINE]
sequence analysis. AVAILABILITY: gff2aplot is freely available under the GNU software licence and can be downloaded from the address specified below. Supplementary information: http://genome.imim.es/software/gfftools/GFF2APLOT.html Publication Types: Evaluation Studies PMID: 14668236 [PubMed - index	yes	n	5: Bioinformatics. 2003 Dec 12;19(18):2477-9.	gff2aplot: Plotting sequence comparisons.	Abril JF, Guigo R, Wiehe T.	PMID: 14668236 [PubMed - indexed for MEDLINE]
work integrities. Such difference between different experimental methods can provide insight into the systematic bias present among these techniques. SUPPLEMENTARY INFORMATION: The full list of our results can be found in the supplemental web site http://www.nas.nasa.gov/Groups/SciTech/nano/msamanta	yes	n	9: Bioinformatics. 2003 Dec 12;19(18):2413-9.	Global snapshot of a protein interaction network-a percolation based approach.	Chin CS, Samanta MP.	PMID: 14668225 [PubMed - indexed for MEDLINE]
th operons of E.coli shows that low-level clusters are reflected in genome organization and gene regulation. AVAILABILITY: Source code, data sets and supplementary information are available at http://www.mas.ecp.fr/labo/equipe/gagneur/hierarchy/hierarchy.html Publication Types: Evaluation Studies Va	yes	n	48: Bioinformatics. 2003 May 22;19(8):1027-34.	Hierarchical analysis of dependency in metabolic networks.	Gagneur J, Jackson DB, Casari G.	PMID: 12761067 [PubMed - indexed for MEDLINE]
thod outperforms existing methods for numerical data. Availability: Programs transforming input data into LP format files are available upon request. Supplementary information: http://sunflower.kuicr.kyoto-u.ac.jp/~morihiro/protint/supplement.html Contact: akutsu@kuicr.kyoto-u.ac.jp PMID: 14534173 [	yes	n	28: Bioinformatics. 2003 Oct;19 Suppl 2:II58-II65.	Inferring strengths of protein-protein interactions from experimental data using	linear programming.	PMID: 14534173 [PubMed - in process]
idea when combined with a learning algorithm, such as the support vector machine that does not suffer from the curse of dimensionality. AVAILABILITY: Supplementary data at www.cs.columbia.edu/compbio/hiclust. Software source code available by request. Publication Types: Evaluation Studies Validation	yes	n	19: Bioinformatics. 2003 Nov 1;19(16):2097-104.	Kernel hierarchical gene clustering from microarray expression data.	Qin J, Lewis DP, Noble WS.	PMID: 14594715 [PubMed - indexed for MEDLINE]
ously published by Cho et al. (Nat. Genet., 27, 48-54, 2001). AVAILABILITY: The Rosetta system is available at http://www.idi.ntnu.no/~aleks/rosetta. SUPPLEMENTARY INFORMATION: http://www.lcb.uu.se/~hvidsten/bioinf_cho/ Publication Types: Evaluation Studies Validation Studies PMID: 12801872 [PubMed	yes	n	45: Bioinformatics. 2003 Jun 12;19(9):1116-23.	Learning rule-based models of biological process from gene expression time	profiles using gene ontology.	PMID: 12801872 [PubMed - indexed for MEDLINE]
d if the bias is rational. AVAILABILITY: Java code of the algorithm can be found at http://www.csse.monash.edu.au/~lloyd/tildeProgLang/Java2/Biased/. SUPPLEMENTARY INFORMATION: Examples of applications to Plasmodium falciparum genomic DNA can be found at the above URL. PMID: 12835276 [PubMed - index	yes	n	39: Bioinformatics. 2003 Jul 1;19(10):1294-5.	Longest biased interval and longest non-negative sum interval.	Allison L.	PMID: 12835276 [PubMed - indexed for MEDLINE]
clusters obtained. AVAILABILITY: The program is freely available for non-profit use on request at http://www.cs.tcd.ie/Nadia.Bolshakova/Machaon.html SUPPLEMENTARY INFORMATION: http://www.cs.tcd.ie/Nadia.Bolshakova/Machaon.html Publication Types: Evaluation Studies Validation Studies PMID: 14668243	yes	n	3: Bioinformatics. 2003 Dec 12;19(18):2494-5.	Machaon CVE: cluster validation for gene expression data.	Bolshakova N, Azuaje F.	PMID: 14668243 [PubMed - indexed for MEDLINE]
in viewer mode at http://www.patronov.net/sciencevr/mnv/indexview.html or in constructor mode at http://www.patronov.net/sciencevr/mnv/indexmake.html SUPPLEMENTARY INFORMATION: The figures for the paper as well as the Appendices may be found at http://www.patronov.net/sciencevr/mnv/screenshots.html	yes	n	7: Bioinformatics. 2003 Dec 12;19(18):2436-41.	Metabolic pathways in three dimensions.	Rojdestvenski I.	PMID: 14668228 [PubMed - indexed for MEDLINE]
ains having different genotypes under various environmental conditions, and automated pathway layout creation. AVAILABILITY: http://mbel.kaist.ac.kr/ Supplementary information: A manual for MetaFluxNet is available as PDF file. PMID: 14594721 [PubMed - indexed for MEDLINE]	yes	n	16: Bioinformatics. 2003 Nov 1;19(16):2144-6.	MetaFluxNet: the management of metabolic reaction information and quantitative	metabolic flux analysis.	PMID: 14594721 [PubMed - indexed for MEDLINE]
of multiple reporters per gene, use of replicate experiments, and sample referencing schemes in measurements based on expression change. AVAILABILITY/SUPPLEMENTARY INFORMATION: Expression data and supplementary information are available at http://www.rii.com/publications/2003/HE_SDS.htm Publication	Yes	n	51: Bioinformatics. 2003 May 22;19(8):956-65.	Microarray standard data set and figures of merit for comparing data processing	methods and experiment designs.	PMID: 12761058 [PubMed - indexed for MEDLINE]
environment Availability: Available on request to the authors. The software itself is free for scientific purposes but requires commercial libraries. SUPPLEMENTARY INFORMATION: http://www.mpi-magdeburg.mpg.de/projects/promot PMID: 12801880 [PubMed - indexed for MEDLINE]	yes	n	41: Bioinformatics. 2003 Jun 12;19(9):1169-76.	Modular modeling of cellular systems with ProMoT/Diva.	Ginkel M, Kremling A, Nutsch T, Rehner R, Gilles ED.	PMID: 12801880 [PubMed - indexed for MEDLINE]
allows for ranking of their predicted functional consequences based on conservation in multiple sequence alignments. AVAILABILITY: http://mutdb.org/ Supplementary information: http://mutdb.org/about/about.html PMID: 14512363 [PubMed - indexed for MEDLINE]	yes	n	29: Bioinformatics. 2003 Sep 22;19(14):1858-60.	MutDB: annotating human variation with functionally relevant data.	Mooney SD, Altman RB.	PMID: 14512363 [PubMed - indexed for MEDLINE]
newly developed software. AVAILABILITY: The NCL is freely available under the GNU General Public License from http://hydrodictyon.eeb.uconn.edu/ncl/ Supplementary information: Documentation for the NCL (general information and source code documentation) is available in HTML format at http://hydrodi	yes	n	11: Bioinformatics. 2003 Nov 22;19(17):2330-1.	NCL: a C++ class library for interpreting data files in NEXUS format.	Lewis PO.	PMID: 14630669 [PubMed - indexed for MEDLINE]
Our program provides an optimal method for performing this task. AVAILABILITY: The software is available, free of charge, on request from Oxagen Ltd. SUPPLEMENTARY INFORMATION: http://www.oxagen.co.uk PMID: 12538255 [PubMed - indexed for MEDLINE]	yes	n	61: Bioinformatics. 2003 Jan 22;19(2):291-2.	Pedstrip: extracting a maximal subset of available, unrelated individuals from a	pedigree.	PMID: 12538255 [PubMed - indexed for MEDLINE]
her database systems over the network, and it represents a complete solution for the management of the entire manufacturing process. AVAILABILITY AND SUPPLEMENTARY INFORMATION: http://www.dkfz-heidelberg.de/kompl_genome/Other/QuickLims/index.html PMID: 12538251 [PubMed - indexed for MEDLINE]	yes	n	62: Bioinformatics. 2003 Jan 22;19(2):283-4.	QuickLIMS: facilitating the data management for DNA-microarray fabrication.	Kokocinski F, Wrobel G, Hahn M, Lichter P.	PMID: 12538251 [PubMed - indexed for MEDLINE]
tware for representing sequences by SEQREP code, and for training Kohonen SOMs is made freely available from http://www.dq.fct.unl.pt/qoa/jas/seqrep. SUPPLEMENTARY INFORMATION: Supplementary material is available at http://www.dq.fct.unl.pt/qoa/jas/seqrep/bioinf2002 Publication Types: Evaluation Stu	yes	n	72: Bioinformatics. 2003 Jan;19(1):30-6.	Representation of DNA sequences with virtual potentials and their processing by	(SEQREP) Kohonen self-organizing maps.	PMID: 12499290 [PubMed - indexed for MEDLINE]
another independent data sets are also presented to show the strength of our method. AVAILABILITY: Under http://sdmc.lit.org.sg/GEDatasets/, click on Supplementary Information. Publication Types: Evaluation Studies Validation Studies PMID: 12499295 [PubMed - indexed for MEDLINE]	Yes	n	70: Bioinformatics. 2003 Jan;19(1):71-8.	Simple rules underlying gene expression profiles of more than six subtypes of	acute lymphoblastic leukemia (ALL) patients.	PMID: 12499295 [PubMed - indexed for MEDLINE]
at lies within a given distance of a real SNP. AVAILABILITY: The software is available, free of charge, for academic use on request from the authors. SUPPLEMENTARY INFORMATION: www.oxagen.co.uk PMID: 14594720 [PubMed - indexed for MEDLINE]	yes	n	17: Bioinformatics. 2003 Nov 1;19(16):2141-3.	SNP cherry picker: maximizing the chance of finding an association with a	disease SNP.	PMID: 14594720 [PubMed - indexed for MEDLINE]
Y: An academic version of the algorithm (full source listing in standard C language) can be freely downloaded (http://www.caspur.it/~castri/STRING/). SUPPLEMENTARY INFORMATION: Some illustrative figures and some sample results are provided as supplementary material at: http://www.caspur.it/~castri/S	yes	n	35: Bioinformatics. 2003 Sep 22;19(14):1733-8.	STRING: finding tandem repeats in DNA sequences.	Parisi V, De Fonzo V, Aluffi-Pentini F.	PMID: 14512342 [PubMed - indexed for MEDLINE]
ABILITY: An implementation of our algorithm and other programs for analyzing the data is available from http://www.tp.umu.se/forskning/networks/meta/ SUPPLEMENTARY INFORMATION: Supplementary material is available at http://www.tp.umu.se/forskning/networks/meta/ Publication Types: Evaluation Studies	yes	n	54: Bioinformatics. 2003 Mar 1;19(4):532-8.	Subnetwork hierarchies of biochemical pathways.	Holme P, Huss M, Jeong H.	PMID: 12611809 [PubMed - indexed for MEDLINE]
provides good approximations to the responses of this complex system. AVAILABILITY: FUNDER is available from http://bbm1.ucm.es/torralba/funder/down/ SUPPLEMENTARY INFORMATION: http://bbm1.ucm.es/torralba/funder/ Publication Types: Evaluation Studies Validation Studies PMID: 14668227 [PubMed - index	yes	n	8: Bioinformatics. 2003 Dec 12;19(18):2428-35.	Susceptibility of non-linear systems as an approach to metabolic responses.	Torralba AS.	PMID: 14668227 [PubMed - indexed for MEDLINE]
have a high reliability and separating them from tags that carry an inherent ambiguity in their capacity to discriminate between genes. To this end, supplementary information in the form of a web companion to this paper is located at http:// biobase.biotech.kth.se/tagseq. PMID: 12682372 [PubMed - i	Yes	n	52: Nucleic Acids Res. 2003 Apr 15;31(8):2217-26.	Transcript identification by analysis of short sequence tags--influence of tag	length, restriction site and transcript database.	PMID: 12682372 [PubMed - indexed for MEDLINE]
intervals. AVAILABILITY: The model is implemented in R statistical language script and is available under GNU/GLP copyleft at supplemental web site. SUPPLEMENTARY INFORMATION: http://www.ime.usp.br/~rvencio/SAGEci/ Publication Types: Evaluation Studies Validation Studies PMID: 14668232 [PubMed - in	yes	n	6: Bioinformatics. 2003 Dec 12;19(18):2461-4.	Using credibility intervals instead of hypothesis tests in SAGE analysis.	Vencio RZ, Brentani H, Pereira CA.	PMID: 14668232 [PubMed - indexed for MEDLINE]
icle if you access the article at http://dx.doi.org/10.1007/s00894-003-0118-0. A link in the frame on the left on that page takes you directly to the supplementary material. Figure Structure 1 of the N15m cluster, showing bond distances in A and bond angles in degrees PMID: 12707803 [PubMed - in pro	yes	y	12: J Mol Model (Online). 2003 Apr;9(2):99-107. Epub 2003 Mar 12.	A computer-aided quantum chemical study of the N(15)(-) cluster.	Cheng L, Li Q, Xu W, Zhang S.	PMID: 12707803 [PubMed - in process]
le if you access this article at http://dx.doi.org/10.1007/s00122-002-1182-z. On that page (frame on the left side), a link takes you directly to the supplementary material. MeSH Terms: Animals Diptera/physiology* Genes, Plant* Poaceae/genetics* Polyploidy* Research Support, Non-U.S. Gov't Transfect	yes	y	11: Theor Appl Genet. 2003 May;106(7):1248-55. Epub 2003 Jan 23.	A new Hessian fly resistance gene (H30) transferred from the wild grass Aegilops	triuncialis to hexaploid wheat.	PMID: 12748776 [PubMed - indexed for MEDLINE]	MeSH Terms:	Animals	Diptera/physiology*	Genes, Plant*	Poaceae/genetics*	Polyploidy*	Research Support, Non-U.S. Gov't	Transfection*	Triticum/genetics*
surements of positions of cells in 3D matrices by eliminating the need to perform optical sectioning and can be used with any brightfield microscope. Supplementary material for this article can be found at http://www.interscience.wiley.com/jpages/0196-4763/suppmat/54_2/v54.125.html Copyright 2003 Wi	yes	y	8: Cytometry A. 2003 Aug;54(2):125-31.	An aperture-shifting light-microscopic method for rapidly quantifying positions	of cells in 3D matrices.	PMID: 12879459 [PubMed - indexed for MEDLINE]	MeSH Terms:	Calibration	Cell Line, Tumor	Cells/cytology*	Collagen/chemistry	Humans	Image Processing, Computer-Assisted	Microscopy/methods*	Microscopy, Fluorescence/methods	Microscopy, Video	Research Support, U.S. Gov't, P.H.S.	Substances:	Collagen	Grant Support:	R24-CA-56591/CA/NCI
his report presents two new cases of CPLS, and suggests that the CPLS phenotype may represent the mild end of the Fryns syndrome phenotypic spectrum. Supplementary material for this article can be found on the Birth Defects Research (Part A) website (http://www.interscience.wiley.com/ jpages/1542-07	yes	y	7: Birth Defects Res A Clin Mol Teratol. 2003 Jun;67(6):460-6.	Cleft-palate lateral synechia syndrome: insight into the phenotypic spectrum of	Fryns syndrome?	PMID: 12962292 [PubMed - indexed for MEDLINE]	MeSH Terms:	Abnormalities, Multiple/genetics	Abnormalities, Multiple/pathology*	Adhesions/congenital	Adhesions/genetics	Adhesions/pathology	Alveolar Process/abnormalities	Cleft Palate/genetics	Cleft Palate/pathology*	DNA/analysis	Diseases in Twins*	Face/abnormalities	Fatal Outcome	Female	Humans	Infant, Newborn	Minisatellite Repeats/genetics	Mouth Abnormalities/genetics	Mouth Abnormalities/pathology*	Polymerase Chain Reaction	Research Support, Non-U.S. Gov't	Syndrome	Twins, Monozygotic/genetics	Substances:	DNA
transcriptionally active cell responsive to environmental stimuli and capable of a complex series of both early and late changes in gene expression. Supplementary material for this article can be found on the Journal of Cellular Biochemistry website (http://jws-edci.interscience.wiley.com:8998/jpag	yes	y	9: J Cell Biochem. 2003 Jul 1;89(4):848-61.	Erratum in:	J Cell Biochem. 2003 Aug 15;89(6):1302.	PMID: 12858349 [PubMed - indexed for MEDLINE]	MeSH Terms:	Cluster Analysis	Comparative Study	Escherichia coli/chemistry	Gene Expression/drug effects	Gene Expression Profiling/methods	Humans	Lipopolysaccharides/pharmacology*	Multigene Family	Neutrophil Activation/drug effects	Neutrophil Activation/physiology*	Neutrophils/drug effects*	Neutrophils/physiology	Oligonucleotide Array Sequence Analysis	RNA/analysis	RNA/genetics	Research Support, Non-U.S. Gov't	Research Support, U.S. Gov't, P.H.S.	Substances:	Lipopolysaccharides	RNA	Grant Support:	R01-DK54369/DK/NIDDK
et allows a safe diagnostic FOB with BAL in patients with hypoxemic ARF, avoiding gas exchange deterioration, and endotracheal intubation. Electronic supplementary material: is available if you access this article at http://dx.doi.org/10.1007/s00134-002-1554-5. On that page (frame on the left side),	yes	y	16: Intensive Care Med. 2003 Jan;29(1):126-9. Epub 2002 Nov 29.	Fiberoptic bronchoscopy during noninvasive positive pressure ventilation	delivered by helmet.	PMID: 12528033 [PubMed - indexed for MEDLINE]	MeSH Terms:	Adult	Aged	Anoxemia/diagnosis	Bronchoalveolar Lavage/methods	Bronchoscopy/methods*	Female	Fiber Optics*	Head Protective Devices*	Humans	Male	Middle Aged	Pneumonia/diagnosis*	Positive-Pressure Respiration/instrumentation*	Prospective Studies	Respiratory Distress Syndrome, Adult/diagnosis*	Statistics, Nonparametric
fter cardiothoracic surgery alters nursing activity; it reduces the time for documentation and increases the time devoted to patient care. Electronic supplementary material: is available if you access this article at http://dx.org/10.1007/s00134-002-1542-9. On that page (frame on the left side), a l	yes	y	17: Intensive Care Med. 2003 Jan;29(1):83-90. Epub 2002 Nov 22.	Intensive care information system reduces documentation time of the nurses after	cardiothoracic surgery.	PMID: 12528027 [PubMed - indexed for MEDLINE]	MeSH Terms:	Adult	Aged	Cardiac Surgical Procedures/nursing	Efficiency, Organizational*	Female	Hospital Information Systems*	Humans	Intensive Care Units*	Male	Middle Aged	Netherlands	Nursing Staff, Hospital/organization & administration*	Thoracic Surgical Procedures/nursing*	Time and Motion Studies
icle if you access the article at http://dx.doi.org/10.1007/s00894-003-0116-2. A link in the frame on the left on that page takes you directly to the supplementary material. PMID: 12838399 [PubMed - in process]	yes	y	10: J Mol Model (Online). 2003 Aug;9(4):207-16. Epub 2003 Jul 1.	Molecular crystals: the crystal field effect on molecular electronic structure.	Yatsenko AV.	PMID: 12838399 [PubMed - in process]
icle if you access the article at http://dx.doi.org/10.1007/s00894-002-0114-9. A link in the frame on the left on that page takes you directly to the supplementary material. Figure Docking structures of1 and2 binding with oligonucleotide: l-Ser-Hism.5'-TpTpdC-3'(left), d-Ser-Hism.5'-TpTpdC-3'(right)	yes	y	13: J Mol Model (Online). 2003 Apr;9(2):84-7. Epub 2003 Feb 21.	Molecular modeling of diastereoisomeric aggregates of l/d ser/histamine amide	with 5'-TpTpdC-3'.	PMID: 12707801 [PubMed - in process]
cific expression, genomic organization and evolutionary conservation of the different PAD isotypes will be discussed in detail. This article contains supplementary material which may be viewed at the BioEssays website at http://www.interscience.wiley.com/jpages/0265-9247/suppmat/2003/25/v25.1106.htm	yes	y	5: Bioessays. 2003 Nov;25(11):1106-18.	PAD, a growing family of citrullinating enzymes: genes, features and involvement	in disease.	PMID: 14579251 [PubMed - indexed for MEDLINE]	MeSH Terms:	Amino Acid Sequence	Animals	Arthritis, Rheumatoid/enzymology	Humans	Hydrolases/classification	Hydrolases/genetics*	Hydrolases/metabolism*	Isoenzymes/classification	Isoenzymes/genetics*	Isoenzymes/metabolism*	Molecular Sequence Data	Multigene Family	Multiple Sclerosis/enzymology	Phylogeny	Protein Conformation	Psoriasis/enzymology	Sequence Alignment	Substances:	Isoenzymes	Hydrolases	protein-arginine deiminase
work properties shed new light on the basis of human cognitive diseases including schizophrenia, autism, Huntington's disease and mental retardation. Supplementary material for this article can be found on the BioEssays website http://www.interscience.wiley.com/jpages/0265-9247/suppmat/index.html. C	yes	y	2: Bioessays. 2003 Dec;25(12):1229-35.	Synapse signalling complexes and networks: machines underlying cognition.	Grant SG.	PMID: 14635258 [PubMed - indexed for MEDLINE]	MeSH Terms:	Animals	Humans	Models, Biological	Models, Theoretical	Nerve Net*	Neurons/physiology*	Protein Binding	Receptors, N-Methyl-D-Aspartate/physiology	Research Support, Non-U.S. Gov't	Signal Transduction*	Synapses/physiology*	Substances:	Receptors, N-Methyl-D-Aspartate
es well with the average path length of the GSC and is a useful parameter for a system-level comparison of metabolic networks of different organisms. SUPPLEMENTARY INFORMATION: http://genome.gbf.de/bioinformatics/ Publication Types: Evaluation Studies PMID: 12874056 [PubMed - indexed for MEDLINE]	yes	y	36: Bioinformatics. 2003 Jul 22;19(11):1423-30.	The connectivity structure, giant strong component and centrality of metabolic	networks.	PMID: 12874056 [PubMed - indexed for MEDLINE]
istalsis was demonstrated on cine MR using ultrafast MRI. Direction and frequency of peristaltic waves are closely related to menstrual cycle phases. Supplementary material for this article can be found on the JMRI website at http://www.interscience.wiley.com/jpages/1053-1807/suppmat/index.html. Cop	yes	y	3: J Magn Reson Imaging. 2003 Dec;18(6):726-33.	Uterine peristalsis shown on cine MR imaging using ultrafast sequence.	Nakai A, Togashi K, Yamaoka T, Fujiwara T, Ueda H, Koyama T, Kobayashi H,	PMID: 14635158 [PubMed - indexed for MEDLINE]	MeSH Terms:	Adult	Female	Humans	Image Processing, Computer-Assisted	Magnetic Resonance Imaging, Cine/methods*	Menstrual Cycle/physiology*	Uterine Contraction/physiology*
of W3110 in the absence of MgCl(2). The expression ratios of a total of 232 genes were <0.75 in all three strains (the supplemental data are shown at http://www.nara.kindai.ac.jp/nogei/seiken/array.html), suggesting that the PhoP/PhoQ system is involved directly or indirectly in the transcription of	no	n	1: J Bacteriol. 2003 Jul;185(13):3696-702.	Identification and molecular characterization of the Mg2+ stimulon of	Escherichia coli.	PMID: 12813061 [PubMed - indexed for MEDLINE]	MeSH Terms:	Bacterial Proteins/genetics	Bacterial Proteins/metabolism	Base Sequence	DNA Footprinting	Deoxyribonucleases/metabolism	Escherichia coli/genetics	Escherichia coli/metabolism*	Escherichia coli Proteins/genetics	Escherichia coli Proteins/metabolism*	Gene Expression Profiling	Gene Expression Regulation, Bacterial*	Magnesium/pharmacology*	Molecular Sequence Data	Oligonucleotide Array Sequence Analysis/methods*	Promoter Regions (Genetics)	Research Support, Non-U.S. Gov't	Signal Transduction*	Transcription, Genetic	Substances:	Bacterial Proteins	Escherichia coli Proteins	PhoQ protein, Bacteria	PhoP protein, Bacteria	Magnesium	Deoxyribonucleases

## Sheet: 2004
Reference		Live?	Journal?
interface at http://systemsbiology.northwestern.edu/BNICE (site under construction). CONTACT: vassily@northwestern.edu or broadbelt@northwestern.edu SUPPLEMENTARY INFORMATION: http://systemsbiology.northwestern.edu/BNICE/publications. Publication Types: Evaluation Studies PMID: 15613400 [PubMed - i	1: Bioinformatics. 2005 Apr 15;21(8):1603-9. Epub 2004 Dec 21.	n/a	n	Hatzimanikatis V, Li C, Ionita JA, Henry CS, Jankowski MD, Broadbelt LJ.	PMID: 15613400 [PubMed - indexed for MEDLINE]
sting programs (ADHoRe and LineUp) for chromosomal homology detection and found that in general CloseUp compares favorably. AVAILABILITY: CloseUp and supplementary information are available at http://www.igb.uci.edu/servers/cgss.html CONTACT: pfbaldi@ics.uci.edu. Publication Types: Evaluation Studie	10: Bioinformatics. 2005 Apr 15;21(8):1339-48. Epub 2004 Dec 7.	no	n	Hampson SE, Gaut BS, Baldi P.	PMID: 15585535 [PubMed - indexed for MEDLINE]
gnments. In all experiments, the sample temperature was 120 degrees C, to ensure a homogeneous solution and sufficient molecular mobility. Electronic Supplementary Material: Supplementary material (1D 13C NMR spectra of the 13C-labeled and unlabeled polymers) is available in the online version of th	100: Anal Bioanal Chem. 2004 Mar;378(6):1414-27.	no	n	acrylate-co-carbon monoxide-co-ethylene) by isotopic labeling and two	PMID: 15214405 [PubMed - indexed for MEDLINE]	MeSH Terms:	Acrylates/chemistry*	Carbon Isotopes/chemistry	Carbon Monoxide/chemistry*	Ethylenes/chemistry*	Isotope Labeling	Magnetic Resonance Spectroscopy/methods	Molecular Structure	Polymers/analysis*	Polymers/chemistry*	Research Support, Non-U.S. Gov't	Substances:	Acrylates	Carbon Isotopes	Ethylenes	Polymers	n-butyl acrylate	Carbon Monoxide	ethylene
ed gene order from annotated genomes. AVAILABILITY: Available free of charge for Unix/Linux/Cygwin platforms at ftp://159.149.110.11/pub/GeneSyn_1.0/ SUPPLEMENTARY INFORMATION: ftp://159.149.110.11/pub/GeneSyn_1.0/ Publication Types: Evaluation Studies PMID: 14976031 [PubMed - indexed for MEDLINE]	100: Bioinformatics. 2004 Jun 12;20(9):1472-4. Epub 2004 Feb 19.	No	n	Pavesi G, Mauri G, Iannelli F, Gissi C, Pesole G.	PMID: 14976031 [PubMed - indexed for MEDLINE]
tally testable hypotheses. AVAILABILITY: Supplementary data and Matlab computer source code will be made available on the web at the URL given below. SUPPLEMENTARY INFORMATION: http://public.kgi.edu/~wild/LDS/index.htm Publication Types: Evaluation Studies Validation Studies PMID: 14962938 [PubMed -	101: Bioinformatics. 2004 Jun 12;20(9):1361-72. Epub 2004 Feb 12.	no	n	models.	PMID: 14962938 [PubMed - indexed for MEDLINE]
rogression of cancer. Although some genetic changes were associated only with the 8p pathway, most secondary genetic changes appear in both pathways. Supplementary material for this article can be found on the International Journal of Cancer website at http://www.interscience.wiley.com/jpages/0020-7	101: Int J Cancer. 2004 Jul 20;110(6):850-6.	no	n	of allelotyping data.	PMID: 15170667 [PubMed - indexed for MEDLINE]	MeSH Terms:	Alleles	Bayes Theorem	Chromosome Aberrations*	Chromosomes, Human/genetics*	Chromosomes, Human, Pair 9	Cyclin-Dependent Kinase Inhibitor p16/genetics	Genes, p16	Genotype	Humans	Loss of Heterozygosity	Microsatellite Repeats/genetics	Neural Networks (Computer)	Research Support, Non-U.S. Gov't	Urologic Neoplasms/genetics*	Substances:	Cyclin-Dependent Kinase Inhibitor p16
gene transcripts, and assigns sensitivity and specificity scores to each probeset/gene pair. AVAILABILITY: http://genecards.weizmann.ac.il/geneannot/ SUPPLEMENTARY INFORMATION: Program description and statistics http://genecards.weizmann.ac.il/geneannot/DOC/index.html Publication Types: Evaluation S	102: Bioinformatics. 2004 Jun 12;20(9):1457-8. Epub 2004 Feb 12.	no	n	and GeneCards genes.	PMID: 14962929 [PubMed - indexed for MEDLINE]
n for arbitrary natural and random sequences. AVAILABILITY: paRNAss is available as a Web service at http://bibiserv.techfak.uni-bielefeld.de/parnass SUPPLEMENTARY INFORMATION: Detailed information on the analyses summarized in Table 1 can be found at http://bibiserv.techfak.uni-bielefeld.de/parnass	103: Bioinformatics. 2004 Jul 10;20(10):1573-82. Epub 2004 Feb 12.	No	n	Voss B, Meyer C, Giegerich R.	PMID: 14962925 [PubMed - indexed for MEDLINE]
biology and differentiation-specific expression patterns and gives important clues related to the possible cellular origin of these pediatric tumors. Supplementary material for this article is available at the International Journal of Cancer website at http://www.interscience.wiley.com/jpages/0020-7	103: Int J Cancer. 2004 Jul 10;110(5):687-94.	No	n	rhabdomyosarcoma and Ewing's sarcoma.	PMID: 15146558 [PubMed - indexed for MEDLINE]	MeSH Terms:	Cell Differentiation	Cell Line, Tumor	Child	Cyclin D1/biosynthesis	DNA Primers/pharmacology	DNA-Binding Proteins/biosynthesis	Disease Progression	Fibroblasts/metabolism	Gene Expression Regulation, Neoplastic*	Genetic Markers	Heparan Sulfate Proteoglycan/biosynthesis	Humans	Lipid Metabolism	Models, Statistical	Oligonucleotide Array Sequence Analysis	RNA, Complementary/metabolism	RNA, Messenger/metabolism*	Repressor Proteins/biosynthesis	Research Support, Non-U.S. Gov't	Reverse Transcriptase Polymerase Chain Reaction	Rhabdomyosarcoma/genetics*	Sarcoma, Ewing's/genetics*	Trans-Activators/biosynthesis	Tumor Markers, Biological	Substances:	CITED2 protein, human	DNA Primers	DNA-Binding Proteins	Genetic Markers	Heparan Sulfate Proteoglycan	RNA, Complementary	RNA, Messenger	Repressor Proteins	Trans-Activators	Tumor Markers, Biological	glypican 3	Cyclin D1
strate that our method has improved power in finding physically close residues in crystal structures, compared to that of Ranganathan and colleagues. SUPPLEMENTARY INFORMATION: www.afodor.net/bioinfosup.html Publication Types: Evaluation Studies Validation Studies PMID: 14962924 [PubMed - indexed fo	104: Bioinformatics. 2004 Jul 10;20(10):1565-72. Epub 2004 Feb 12.	no	n	co-variance in multiple sequence alignments.	PMID: 14962924 [PubMed - indexed for MEDLINE]
or the late and continuous evolution of the nucleolus in early eukaryotes and argue against an endosymbiotic origin of the nucleolus and the nucleus. Supplementary material for this article can be found on the BioEssays website at http://www.interscience.wiley.com/jpages/0265-9247/suppmat/index.html	105: Bioessays. 2004 May;26(5):567-81.	no	n	Bioessays. 2004 Oct;26(10):1144-5; author reply 1145-7.	PMID: 15112237 [PubMed - indexed for MEDLINE]	MeSH Terms:	Archaeal Proteins/metabolism	Bacterial Proteins/metabolism	Cell Nucleolus*/chemistry	Cell Nucleolus*/metabolism	Databases, Factual	Evolution*	Models, Biological	Nuclear Proteins/chemistry*	Nuclear Proteins/classification*	Nuclear Proteins/genetics	Nuclear Proteins/metabolism	Phylogeny	Protein Structure, Tertiary	Proteome/analysis	Ribosomal Proteins	Ribosomes/metabolism	Substances:	Archaeal Proteins	Bacterial Proteins	Nuclear Proteins	Proteome	Ribosomal Proteins
h E-Cell2 simulation system, which can be downloaded from http://www.e-cell.org. CD-ROMs are also available and are distributed at major conferences. SUPPLEMENTARY INFORMATION: All the kinetic data are available via http://www.e-cell.org PMID: 14962921 [PubMed - indexed for MEDLINE]	105: Bioinformatics. 2004 Jul 22;20(11):1795-6. Epub 2004 Feb 12.	no	n	scale.	PMID: 14962921 [PubMed - indexed for MEDLINE]
parison of individuals with NS and individuals with VCFS, a correct identification rate of 95% was achieved for both syndromes. This article contains supplementary material, which may be viewed at the American Journal of Medical Genetics website at http://www.interscience.wiley.com/jpages/0148-7299/	106: Am J Med Genet A. 2004 May 1;126(4):339-48.	no	n	Hammond P, Hutton TJ, Allanson JE, Campbell LE, Hennekam RC, Holden S, Patton	PMID: 15098232 [PubMed - indexed for MEDLINE]	MeSH Terms:	Abnormalities, Multiple/pathology*	Adolescent	Adult	Child	Child, Preschool	Comparative Study	Craniofacial Abnormalities/pathology	Face/pathology*	Heart Defects, Congenital/pathology	Humans	Imaging, Three-Dimensional/instrumentation	Imaging, Three-Dimensional/methods*	Infant	Infant, Newborn	Middle Aged	Models, Anatomic	Noonan Syndrome/pathology*	Research Support, Non-U.S. Gov't	Syndrome	Velopharyngeal Insufficiency/pathology
ible methods, log ratio values and a list of genes showing significant variations between conditions. AVAILABILITY: http://www.bionet.espci.fr/varan/ SUPPLEMENTARY INFORMATION: http://www.bionet.espci.fr/varan/help.html PMID: 14962915 [PubMed - indexed for MEDLINE]	106: Bioinformatics. 2004 Jul 10;20(10):1641-3. Epub 2004 Feb 12.	Yes	n	Golfier G, Dang MT, Dauphinot L, Graison E, Rossier J, Potier MC.	PMID: 14962915 [PubMed - indexed for MEDLINE]
mportant results. AVAILABILITY: The software module dChipSNP implementing these methods is available at http://biosun1.harvard.edu/complab/dchip/snp/ SUPPLEMENTARY INFORMATION: The breast cancer data are provided by Andrea L. Richardson, Zhigang C. Wang and James D. Iglehart. Publication Types: Eval	107: Bioinformatics. 2004 May 22;20(8):1233-40. Epub 2004 Feb 10.	yes	n	loss-of-heterozygosity data.	PMID: 14871870 [PubMed - indexed for MEDLINE]
esidues that have potential structural or functional importance. AVAILABILITY: The ConSeq web server is available at http://conseq.bioinfo.tau.ac.il/ SUPPLEMENTARY INFORMATION: The ConSeq methodology, a description of its performance in a set of five well-documented proteins, a comparison to other m	108: Bioinformatics. 2004 May 22;20(8):1322-4. Epub 2004 Feb 10.	yes	n	in protein sequences.	PMID: 14871869 [PubMed - indexed for MEDLINE]
and the characteristics of the subgraphs resulting from the application of our software to the revised datasets. AVAILABILITY: Complete datasets and supplementary material may be downloaded from http://helix.ex.ac.uk/metabolism. The software for the creation of enzyme-centric graphs from reaction d	108: Bioinformatics. 2004 Sep 1;20(13):2050-5. Epub 2004 Apr 8.	yes	n	Horne AB, Hodgman TC, Spence HD, Dalby AR.	PMID: 15073012 [PubMed - indexed for MEDLINE]	MeSH Terms:	Computer Simulation	Databases, Protein*	Enzymes/chemistry*	Enzymes/metabolism*	Metabolism/physiology*	Models, Biological*	Multienzyme Complexes/chemistry	Multienzyme Complexes/metabolism	Protein Interaction Mapping/methods*	Research Support, Non-U.S. Gov't	Signal Transduction/physiology*	Substances:	Enzymes	Multienzyme Complexes
monline.unibas.ch/; http://germonline.igh.cnrs.fr/), Japan (http://germonline.biochem.s.u-tokyo.ac.jp/) and USA (http://germonline.yeastgenome.org/). SUPPLEMENTARY INFORMATION: Extended documentation of the database is available through the link 'About GermOnline' at the websites. PMID: 14751982 [Pu	109: Bioinformatics. 2004 Mar 22;20(5):808-11. Epub 2004 Jan 29.	yes	n	community annotation knowledgebase on germ cell differentiation.	PMID: 14751982 [PubMed - indexed for MEDLINE]
needed to bring under control the tobacco-related lung cancer epidemic in European women before it reaches the high level observed in North America. Supplementary material for this article can be found on the International Journal of Cancer website at http://www.interscience.wiley.com/jpages/0020-7	109: Int J Cancer. 2004 Jun 10;110(2):155-69.	yes	n	Int J Cancer. 2004 Oct 10;111(6):981.	PMID: 15069676 [PubMed - indexed for MEDLINE]	MeSH Terms:	Europe/epidemiology	Female	Humans	Male	Neoplasms/mortality*	Research Support, Non-U.S. Gov't	Time Factors
bly information. Results are output in spreadsheets containing information that facilitates manual validation. AVAILABILITY: The TERMINUS package and supplementary information can be downloaded from http://www.genome.kbrin.uky.edu/fungi_tel/terminus/ CONTACT: farman@uky.edu. PMID: 15585532 [PubMed -	11: Bioinformatics. 2005 Apr 15;21(8):1695-8. Epub 2004 Dec 7.	yes	n	Li W, Rehmeyer CJ, Staben C, Farman ML.	PMID: 15585532 [PubMed - indexed for MEDLINE]
d adapted by groups working on diverse EST sequencing projects. AVAILABILITY: The system and source code are available upon request from the authors. Supplementary information: http://EST-PAGE.binf.gmu.edu PMID: 14734326 [PubMed - indexed for MEDLINE]	110: Bioinformatics. 2004 Jan 22;20(2):286-8.	yes	n	Matukumalli LK, Grefenstette JJ, Sonstegard TS, Van Tassell CP.	PMID: 14734326 [PubMed - indexed for MEDLINE]
mining dotplots of complete poxvirus genomes; http://athena.bioc.uvic.ca/pbr/jdotter/. The software is available for download from the same location. SUPPLEMENTARY INFORMATION: Installation instructions, the User's Manual, screenshots and examples are available at the JDotter home page http://athena	111: Bioinformatics. 2004 Jan 22;20(2):279-81.	yes	n	Brodie R, Roper RL, Upton C.	PMID: 14734323 [PubMed - indexed for MEDLINE]
ted annealing heuristic. LVB runs fast and gives high quality results. AVAILABILITY: The software is available at http://www.rubic.reading.ac.uk/lvb/ Supplementary information: Supplementary information may be downloaded from http://www.rubic.reading.ac.uk/~daniel/ Publication Types: Evaluation Stud	112: Bioinformatics. 2004 Jan 22;20(2):274-5.	yes	n	Barker D.	PMID: 14734321 [PubMed - indexed for MEDLINE]
f the probe set. AVAILABILITY: The program is available on the internet. Sources are freely available, for non-profit use, on request to the authors. Supplementary information: http://pbil.univ-lyon1.fr/roso Publication Types: Evaluation Studies Validation Studies PMID: 14734320 [PubMed - indexed fo	113: Bioinformatics. 2004 Jan 22;20(2):271-3.	yes	n	Reymond N, Charles H, Duret L, Calevro F, Beslon G, Fayard JM.	PMID: 14734320 [PubMed - indexed for MEDLINE]
found by other clustering methods. AVAILABILITY: The complete result of our algorithm for all the human proteins in SWISS-PROT and TrEMBL, and other supplementary information are available at http://motif.ics.es.osaka-u.ac.jp/Ncut-KL/ Publication Types: Evaluation Studies Validation Studies PMID: 1	114: Bioinformatics. 2004 Jan 22;20(2):243-52.	yes	n	protein sequences.	PMID: 14734316 [PubMed - indexed for MEDLINE]
as some novel genes. AVAILABILITY: R code for the empirical Bayes adjustment and step-down P-value calculation via resampling are available from the supplementary web-site. Supplementary information: http://www.mathstat.gsu.edu/~matsnd/EB/supp.htm Publication Types: Evaluation Studies Validation St	115: Bioinformatics. 2004 Jan 22;20(2):235-42.	yes	n	differentially expressed genes in microarray experiments.	PMID: 14734315 [PubMed - indexed for MEDLINE]
emonstrate the feasibility of using automated microscopy as a high-throughput screen for identifying modulators of large-scale chromatin folding. The Supplementary Material referred to in this article can be found at the CYTO Part A website (http://www.interscience.wiley.com/jpages/0196-4763/suppmat	115: Cytometry A. 2004 Apr;58(2):157-66.	yes	n	chromatin structure unfolding activity.	PMID: 15057969 [PubMed - indexed for MEDLINE]	MeSH Terms:	Animals	Automation	CHO Cells	Chromatin/chemistry*	Chromatin/genetics	Chromatin/metabolism*	Chromatin Assembly and Disassembly*	Cricetinae	Estrogen Receptor alpha/chemistry*	Estrogen Receptor alpha/genetics	Estrogen Receptor alpha/metabolism*	Microscopy, Fluorescence/instrumentation	Microscopy, Fluorescence/methods*	Protein Structure, Tertiary	Recombinant Fusion Proteins/chemistry	Recombinant Fusion Proteins/genetics	Recombinant Fusion Proteins/metabolism	Reproducibility of Results	Research Support, U.S. Gov't, P.H.S.	Sequence Deletion/genetics	Time Factors	Substances:	Chromatin	Estrogen Receptor alpha	Recombinant Fusion Proteins	Grant Support:	R01-GM42516/GM/NIGMS	R01-GM58460/GM/NIGMS
ional feature of the FluxAnalyzer (freely available for academic users upon request, special contracts for industrial companies; see web page below). Supplementary information: http://www.mpi-magdeburg.mpg.de/projects/fluxanalyzer Publication Types: Evaluation Studies Validation Studies PMID: 147343	116: Bioinformatics. 2004 Jan 22;20(2):226-34.	yes	n	Klamt S, Gilles ED.	PMID: 14734314 [PubMed - indexed for MEDLINE]
ical pieces of evidence to be considered in order to enhance the therapeutic benefit of a strategy that is currently being tested in clinical trials. Supplementary Material for this article can be found on the International Journal of Cancer website at http://www.interscience.wiley.com/jpages/0020-7	116: Int J Cancer. 2004 May 20;110(1):51-60.	yes	n	murine colon cancer with anti-CD137 monoclonal antibodies and alloantigens.	PMID: 15054868 [PubMed - indexed for MEDLINE]	MeSH Terms:	Adenoviridae/genetics	Animals	Antibodies, Monoclonal/therapeutic use*	Antigens, CD	Cell Movement	Colonic Neoplasms/therapy*	Dendritic Cells/immunology*	Gene Therapy*	Interferon Type II/biosynthesis	Interleukin-12/genetics*	Interleukin-12/physiology	Isoantigens/immunology*	Mice	Mice, Inbred BALB C	Mice, Inbred C57BL	Receptors, Nerve Growth Factor/antagonists & inhibitors	Receptors, Nerve Growth Factor/immunology*	Receptors, Tumor Necrosis Factor/antagonists & inhibitors	Receptors, Tumor Necrosis Factor/immunology*	Research Support, Non-U.S. Gov't	Transfection	Substances:	Antibodies, Monoclonal	Antigens, CD	CD137 antigen	Isoantigens	Receptors, Nerve Growth Factor	Receptors, Tumor Necrosis Factor	Interleukin-12	Interferon Type II
VAILABILITY: The program has been implemented in ANSI C and is freely available for academic use at http://www.cse.wustl.edu/~zhang/projects/rna/ilm/ Supplementary information: http://www.cse.wustl.edu/~zhang/projects/rna/ilm/ Publication Types: Evaluation Studies Validation Studies PMID: 14693809 [	117: Bioinformatics. 2004 Jan 1;20(1):58-66.	yes	n	with pseudoknots.	PMID: 14693809 [PubMed - indexed for MEDLINE]
ces cerevisiae, Caenorhabditis elegans, Drosophila melanogaster, Oryza sativa, Arabidopsis thaliana and a subset of all human proteins. AVAILABILITY: Supplementary information and subcellular location annotations for eukaryotes are available at http://166.111.30.65/hying/fuzzy_loc.htm Publication Ty	118: Bioinformatics. 2004 Jan 1;20(1):21-8.	yes	n	Huang Y, Li Y.	PMID: 14693804 [PubMed - indexed for MEDLINE]
els of disulphide-rich short polypeptides. The database can be accessed from http://www.ncbs.res.in/ approximately faculty/mini/dsdbase/dsdbase.html. Supplementary information can be accessed from http://www.ncbs.res.in/ approximately faculty/mini/dsdbase/nar/suppl.htm. PMID: 14681394 [PubMed - inde	119: Nucleic Acids Res. 2004 Jan 1;32(Database issue):D200-2.	yes	n	Vinayagam A, Pugalenthi G, Rajesh R, Sowdhamini R.	PMID: 14681394 [PubMed - indexed for MEDLINE]
classification. AVAILABILITY: The HykGene software is freely available at http://www.cs.dartmouth.edu/~wyh/software.htm CONTACT: wyh@cs.dartmouth.edu SUPPLEMENTARY INFORMATION: Supplementary material is available from http://www.cs.dartmouth.edu/~wyh/hykgene/supplement/index.htm. Publication Types:	12: Bioinformatics. 2005 Apr 15;21(8):1530-7. Epub 2004 Dec 7.	yes	n	classification using microarray gene expression data.	PMID: 15585531 [PubMed - indexed for MEDLINE]
classification. AVAILABILITY: The HykGene software is freely available at http://www.cs.dartmouth.edu/~wyh/software.htm CONTACT: wyh@cs.dartmouth.edu SUPPLEMENTARY INFORMATION: Supplementary material is available from http://www.cs.dartmouth.edu/~wyh/hykgene/supplement/index.htm. Publication Types:	12: Bioinformatics. 2005 Apr 15;21(8):1530-7. Epub 2004 Dec 7.	yes	n	classification using microarray gene expression data.	PMID: 15585531 [PubMed - indexed for MEDLINE]	MeSH Terms:	Algorithms*	Cluster Analysis	Computer Simulation	Gene Expression Profiling/methods*	Genetic Markers/genetics*	Models, Genetic*	Oligonucleotide Array Sequence Analysis/methods*	Pattern Recognition, Automated/methods*	Phenotype*	Research Support, Non-U.S. Gov't	Research Support, U.S. Gov't, Non-P.H.S.	Software*	Substances:	Genetic Markers
e proposed for data normalized using methods established in the field of proteomics. AVAILABILITY: Software is available on request from the authors. SUPPLEMENTARY INFORMATION: There is supplementary material available online at http://www.flychip.org.uk/kreil/pub/2dgels/ Publication Types: Evaluati	123: Bioinformatics. 2004 Sep 1;20(13):2026-34. Epub 2004 Mar 25.	yes	n	expression analysis of 2D difference gel electrophoresis results.	PMID: 15044229 [PubMed - indexed for MEDLINE]	MeSH Terms:	Algorithms*	Bayes Theorem	Comparative Study	Computer Simulation	Data Interpretation, Statistical	Electrophoresis, Gel, Two-Dimensional/methods*	Electrophoresis, Gel, Two-Dimensional/standards	Gene Expression Profiling/methods*	Gene Expression Profiling/standards	Models, Genetic	Models, Statistical	Oligonucleotide Array Sequence Analysis/methods*	Oligonucleotide Array Sequence Analysis/standards	Research Support, Non-U.S. Gov't	Sensitivity and Specificity	Sequence Alignment/methods*	Sequence Alignment/standards	Sequence Analysis, DNA/methods*	Sequence Analysis, DNA/standards
o SFTPC mutation from interstitial lung disease to PAP. Notably, the reported mutations do not appear to be dominant negatives. This article contains supplementary material, which may be viewed at the American Journal of Medical Genetics website at http://www.interscience.wiley.com/jpages/0148-7299/	124: Am J Med Genet A. 2004 Apr 1;126(1):18-26.	yes	n	fibrosing lung disease.	PMID: 15039969 [PubMed - indexed for MEDLINE]	MeSH Terms:	Bronchoalveolar Lavage Fluid/chemistry	Child, Preschool	Cohort Studies	Comparative Study	Female	Humans	Infant	Infant, Newborn	Lung Diseases, Interstitial/genetics*	Lung Diseases, Interstitial/metabolism	Male	Mutation*	Pedigree	Peptides*	Phenotype	Pulmonary Alveolar Proteinosis/congenital*	Pulmonary Alveolar Proteinosis/diagnosis	Pulmonary Alveolar Proteinosis/genetics*	Pulmonary Fibrosis/genetics*	Pulmonary Fibrosis/metabolism	Pulmonary Surfactant-Associated Protein C/analogs & derivatives*	Pulmonary Surfactant-Associated Protein C/genetics*	Pulmonary Surfactant-Associated Protein C/metabolism	Research Support, Non-U.S. Gov't	Substances:	Peptides	Pulmonary Surfactant-Associated Protein C	SFTPC protein, human	Secondary Source ID:	OMIM/178620
methods we propose are capable of deducing and quantifying functional interactions within and across cellular gene, signaling and metabolic networks. SUPPLEMENTARY INFORMATION: Supplementary material is available at http://www.dbi.tju.edu/bioinformatics2004.pdf Publication Types: Evaluation Studies	125: Bioinformatics. 2004 Aug 12;20(12):1877-86. Epub 2004 Mar 22.	yes	n	expression, protein and metabolite data.	PMID: 15037511 [PubMed - indexed for MEDLINE]	MeSH Terms:	Algorithms*	Cell Physiology*	Computer Graphics	Computer Simulation	Gene Expression Profiling/methods*	Gene Expression Regulation/physiology*	Models, Biological*	Multienzyme Complexes/metabolism	Research Support, Non-U.S. Gov't	Research Support, U.S. Gov't, Non-P.H.S.	Research Support, U.S. Gov't, P.H.S.	Signal Transduction/physiology*	Time Factors	User-Computer Interface*	Substances:	Multienzyme Complexes	Grant Support:	AA08714/AA/NIAAA	GM59570/GM/NIGMS	P20-GM64375/GM/NIGMS
e use of a variety of score matrices for different subclasses of glycans due to their complexity is also discussed. CONTACT: mami@kuicr.kyoto-u.ac.jp SUPPLEMENTARY INFORMATION: The glycan score matrix can be downloaded from http://kanehisa.kuicr.kyoto-u.ac.jp/Paper/kcam/glycanMatrix0.1.txt. Publicat	13: Bioinformatics. 2005 Apr 15;21(8):1457-63. Epub 2004 Dec 7.	yes	n	Aoki KF, Mamitsuka H, Akutsu T, Kanehisa M.	PMID: 15585530 [PubMed - indexed for MEDLINE]
ion, standardized exercise testing and training programs appear to be underused in German CF centers, despite a high degree of interest in the topic. Supplementary material for this article can be found on the Pediatric Pulmonology website (http//www.interscience.wiley.com/jpages/8755-6863/suppmat).	131: Pediatr Pulmonol. 2004 Apr;37(4):351-5.	yes	n	Barker M, Hebestreit A, Gruber W, Hebestreit H.	PMID: 15022132 [PubMed - indexed for MEDLINE]	MeSH Terms:	Adult	Attitude of Health Personnel	Child	Cystic Fibrosis/physiopathology*	Cystic Fibrosis/rehabilitation*	Exercise Test/methods	Exercise Test/statistics & numerical data*	Germany	Health Services Needs and Demand	Health Surveys	Humans	Physical Education and Training/methods	Physical Education and Training/statistics & numerical data*	Questionnaires	Research Support, Non-U.S. Gov't
matic change in the gene expression program during the transition of fetal liver progenitor cells from an undifferentiated to a differentiated state. Supplementary material for this article can be found on the HEPATOLOGY website (http://interscience.wiley.com/jpages/0270-9139/suppmat/index.html). Me	133: Hepatology. 2004 Mar;39(3):617-27.	yes	n	development using complementary DNA microarrays.	PMID: 14999680 [PubMed - indexed for MEDLINE]	MeSH Terms:	Aging/genetics*	Animals	Animals, Newborn/growth & development	Animals, Newborn/physiology	Embryonic and Fetal Development	Fetus/physiology	Gene Expression*	Liver/embryology*	Liver/physiology*	Oligonucleotide Array Sequence Analysis	Rats*	Research Support, U.S. Gov't, P.H.S.	Stem Cells/physiology*	Grant Support:	P30 DK 41296/DK/NIDDK	P30 DK 56496/DK/NIDDK	R01 DK 17609/DK/NIDDK	R01 DK 59321/DK/NIDDK	U24 DK 058768/DK/NIDDK
r these loci. However, the differences between the two populations suggest that population specific locus heterogeneity exists. This article contains supplementary material, which may be viewed at the American Journal of Medical Genetics website at http://www.interscience.wiley.com/jpages/0148-7299/	137: Am J Med Genet A. 2004 Mar 1;125(2):135-44.	yes	n	Antioquia-Colombia and Ohio.	PMID: 14981713 [PubMed - indexed for MEDLINE]	MeSH Terms:	Cleft Lip/genetics*	Cleft Lip/pathology	Cleft Palate/genetics*	Cleft Palate/pathology	Colombia	Comparative Study	Family Health	Female	Genes, Dominant	Genes, Recessive	Genetic Markers*	Genetic Predisposition to Disease/genetics*	Genotype	Humans	Linkage (Genetics)/genetics*	Lod Score	Male	Microsatellite Repeats	Ohio	Pedigree	Prevalence	Research Support, Non-U.S. Gov't	Research Support, U.S. Gov't, P.H.S.	Substances:	Genetic Markers	Grant Support:	P60 DE13076/DE/NIDCR	R01 DE 14677/DE/NIDCR
ted in cancer. Our results have provided further insight into the roles of TERT and ATM by identifying genes likely to be involved in their function. Supplementary material for this article can be found on the Genes, Chromosomes and Cancer website at http://www.interscience.wiley.com/jpages/1045-225	138: Genes Chromosomes Cancer. 2004 Apr;39(4):298-310.	yes	n	Baross A, Schertzer M, Zuyderduyn SD, Jones SJ, Marra MA, Lansdorp PM.	PMID: 14978791 [PubMed - indexed for MEDLINE]	MeSH Terms:	Ataxia Telangiectasia/genetics	Cell Cycle Proteins	Cells, Cultured	Child	Comparative Study	DNA-Binding Proteins	Expressed Sequence Tags	Fibroblasts/chemistry*	Fibroblasts/metabolism*	Fibroblasts/pathology	Gene Expression Profiling/methods*	Gene Expression Regulation/genetics*	Gene Expression Regulation/physiology	Gene Library	Genes/genetics	Genes/physiology	Humans	Infant, Newborn	Male	Protein-Serine-Threonine Kinases/genetics*	Research Support, Non-U.S. Gov't	Retroviridae/genetics	Skin/cytology	Skin/pathology	Telomerase/genetics*	Telomere/enzymology	Telomere/genetics	Transduction, Genetic/methods	Tumor Suppressor Proteins	Substances:	Cell Cycle Proteins	DNA-Binding Proteins	Tumor Suppressor Proteins	Protein-Serine-Threonine Kinases	ataxia telangiectasia mutated protein	Telomerase	telomerase reverse transcriptase
downloaded from http://itb.biologie.hu-berlin.de/~futschik/software/R/OLIN. It underlies the GPL version 2. CONTACT: m.futschik@biologie.hu-berlin.de SUPPLEMENTARY INFORMATION: Further information about the methods used in the OLIN software package can be found at http://itb.biologie.hu-berlin.de/~f	14: Bioinformatics. 2005 Apr 15;21(8):1724-6. Epub 2004 Dec 7.	yes	n	microarray data.	PMID: 15585527 [PubMed - indexed for MEDLINE]
it possible to target most of the known HLA alleles with known specificities using only a few peptides, and may be used in construction of vaccines. Supplementary material is available at http://www.cbs.dtu.dk/researchgroups/immunology/supertypes.html. MeSH Terms: Amino Acid Motifs Cluster Analysis	141: Immunogenetics. 2004 Mar;55(12):797-810. Epub 2004 Feb 13.	yes	n	matrices.	PMID: 14963618 [PubMed - indexed for MEDLINE]	MeSH Terms:	Amino Acid Motifs	Cluster Analysis	Histocompatibility Antigens Class I/classification*	Histocompatibility Antigens Class II/classification*	Humans	Markov Chains	Research Support, Non-U.S. Gov't	Research Support, U.S. Gov't, P.H.S.	Substances:	Histocompatibility Antigens Class I	Histocompatibility Antigens Class II	Grant Support:	AI49213-02/AI/NIAID
Gene Ontology database. AVAILABILITY: VennMaster is platform-independent (Java 1.4.2) and has been tested on Windows (XP, 2000), Mac OS X, and Linux. Supplementary information and the software (free for non-commercial use) are available at http://www.informatik.uni-ulm.de/ni/mitarbeiter/HKestler/ven	15: Bioinformatics. 2005 Apr 15;21(8):1592-5. Epub 2004 Nov 30.	yes	n	relations.	PMID: 15572472 [PubMed - indexed for MEDLINE]
two established recombination detection methods: Recpars and the DSS (difference of sum of squares) method. AVAILABILITY: Software, data and further supplementary material are available at the following website: http://www.bioss.sari.ac.uk/~dirk/Supplements/ Publication Types: Evaluation Studies Me	15: Bioinformatics. 2005 May 1;21(9):1797-806. Epub 2004 Nov 30.	yes	n	measure.	PMID: 15572473 [PubMed - indexed for MEDLINE]	MeSH Terms:	Algorithms*	Cluster Analysis	DNA Mutational Analysis/methods	Evolution, Molecular	Models, Genetic*	Models, Statistical	Pattern Recognition, Automated/methods*	Phylogeny	Recombination, Genetic/genetics*	Research Support, Non-U.S. Gov't	Sequence Alignment/methods*	Sequence Analysis, DNA/methods*	Variation (Genetics)/genetics*
ich may be used as candidate markers for diagnosing the early onset of HCC in high-risk populations and may guide new strategies for chemoprevention. Supplementary material for this article can be found on the HEPATOLOGY website (http://interscience.wiley.com/jpages/0270-9139/suppmat/index.html). Me	150: Hepatology. 2004 Feb;39(2):518-27.	yes	n	cirrhosis.	PMID: 14768006 [PubMed - indexed for MEDLINE]	MeSH Terms:	Antigens, Neoplasm/genetics	Carcinoma, Hepatocellular/epidemiology	Carcinoma, Hepatocellular/genetics*	Cell Adhesion Molecules/genetics	Gene Expression Regulation, Neoplastic	Humans	Liver Cirrhosis/epidemiology	Liver Cirrhosis/etiology	Liver Cirrhosis/genetics*	Liver Neoplasms/epidemiology	Liver Neoplasms/genetics*	Oligonucleotide Array Sequence Analysis*	Research Support, U.S. Gov't, P.H.S.	Risk Factors	Substances:	Antigens, Neoplasm	Cell Adhesion Molecules	tumor-associated antigen GA733
mRNA levels, controlling most, if not all, intracellular events from early signaling to the final secretion of proteins involved in innate immunity. Supplementary material for this article can be found on the HEPATOLOGY website (http://interscience.wiley.com/jpages/0270-9139/suppmat/index.html). Me	151: Hepatology. 2004 Feb;39(2):353-64.	yes	n	coverage of the human liver transcriptome.	PMID: 14767988 [PubMed - indexed for MEDLINE]	MeSH Terms:	Acute Disease	Adult	Aged	Aged, 80 and over	Cytokines/genetics	Databases, Genetic	Female	Gene Expression	Genetic Markers	Hepatitis/genetics*	Hepatitis/immunology	Hepatitis/physiopathology	Hepatocytes/immunology	Hepatocytes/physiology	Humans	Male	Middle Aged	Oligonucleotide Array Sequence Analysis/methods*	Promoter Regions (Genetics)	RNA, Messenger/analysis	Research Support, Non-U.S. Gov't	Signal Transduction/genetics	Substances:	Cytokines	Genetic Markers	RNA, Messenger
to a better understanding of the clinical evolution of familial adenomatous polyposis and to finding of new prophylactic and therapeutic approaches. Supplementary material for this article can be found on the International Journal of Cancer website at http://www.interscience.wiley.com/jpages/0020-7	153: Int J Cancer. 2004 Mar 20;109(2):200-6.	Yes	n	De Giovanni C, Landuzzi L, Nicoletti G, Astolfi A, Croci S, Micaroni M, Nanni P,	PMID: 14750170 [PubMed - indexed for MEDLINE]	MeSH Terms:	Adenomatous Polyposis Coli/genetics*	Adenomatous Polyposis Coli/metabolism	Adenomatous Polyposis Coli/pathology	Adenomatous Polyposis Coli Protein/metabolism	Animals	Cell Differentiation	Cytoskeletal Proteins/genetics	Cytoskeletal Proteins/metabolism	Female	Gene Expression Profiling	Genes, APC*	Heterozygote*	Intestinal Neoplasms/genetics*	Intestinal Neoplasms/metabolism	Intestinal Neoplasms/pathology	Mice	Mice, Inbred C57BL	Mice, Nude	Oligonucleotide Array Sequence Analysis	Proto-Oncogene Proteins/metabolism	RNA, Neoplasm/metabolism	Research Support, Non-U.S. Gov't	Transcription Factors/genetics	Transcription Factors/metabolism	Tumor Cells, Cultured	Wnt Proteins	Zebrafish Proteins*	Substances:	Adenomatous Polyposis Coli Protein	Cytoskeletal Proteins	Proto-Oncogene Proteins	RNA, Neoplasm	Transcription Factors	Wnt Proteins	Zebrafish Proteins	wnt8b protein, zebrafish
cuss these issues and some methodological approaches that can detect multilocus effects, using hypertension as a model disease. This article contains supplementary material, which may be viewed at the BioEssays website at http://www.interscience.wiley.com/jpages/0265-9247/suppmat/index.html. Copyrig	154: Bioessays. 2004 Feb;26(2):170-9.	yes	n	equal or why do so many human studies fail to replicate animal findings?	PMID: 14745835 [PubMed - indexed for MEDLINE]	MeSH Terms:	Animals	Disease*	Disease Models, Animal*	Epistasis, Genetic	Genetic Predisposition to Disease	Humans	Hypertension/genetics	Hypertension/physiopathology	Linkage (Genetics)	Phenotype
est possible mechanisms of action of the core elements in the promoters with multiple transcription start sites. CONTACT: ioschikhes-1@medctr.osu.edu SUPPLEMENTARY INFORMATION: Supplementary information is available at http://bmi.osu.edu/~ilya/synergy/Gershenzon_SuppMat-R.pdf. Publication Types: Eva	16: Bioinformatics. 2005 Apr 15;21(8):1295-300. Epub 2004 Nov 30.	yes	n	analysis.	PMID: 15572469 [PubMed - indexed for MEDLINE]
membrane, trachea and mouth parts during insect development, and possibly for other roles including chitin synthesis. AVAILABILITY: Perl program and supplementary material are available at http://www.ksu.edu/bioinformatics/supplementary.htm Publication Types: Evaluation Studies Validation Studies M	162: Bioinformatics. 2004 Jan 22;20(2):161-9.	yes	n	melanogaster genome.	PMID: 14734306 [PubMed - indexed for MEDLINE]	MeSH Terms:	Amino Acid Sequence	Animals	Chitinase/chemistry*	Chitinase/classification	Chitinase/genetics*	Databases, Protein	Drosophila melanogaster/enzymology*	Drosophila melanogaster/genetics*	Gene Expression Profiling/methods	Genome*	Models, Molecular*	Molecular Sequence Data	Phylogeny	Protein Conformation	Protein Structure, Tertiary	Research Support, U.S. Gov't, Non-P.H.S.	Research Support, U.S. Gov't, P.H.S.	Sequence Alignment/methods*	Sequence Analysis, Protein/methods*	Sequence Homology, Amino Acid	Structure-Activity Relationship	Substances:	Chitinase	Grant Support:	P20 RR16475/RR/NCRR
d that the salivary proteins are less conserved than the housekeeping proteins, and therefore are changing at a faster evolutionary rate. Tabular and supplementary material containing the cDNA sequences and annotations are available at http://www.ncbi.nlm.nih.gov/projects/Mosquito/A_darlingi_sialome	163: Insect Mol Biol. 2004 Feb;13(1):73-88.	yes	n	Calvo E, Andersen J, Francischetti IM, deL Capurro M, deBianchi AG, James AA,	PMID: 14728669 [PubMed - indexed for MEDLINE]	MeSH Terms:	Animals	Anopheles/genetics*	Brazil	Comparative Study	DNA, Complementary/classification*	Databases, Genetic	Electrophoresis, Polyacrylamide Gel	Gene Library*	Research Support, Non-U.S. Gov't	Research Support, U.S. Gov't, P.H.S.	Saliva/chemistry*	Salivary Glands/secretion*	Sequence Analysis, DNA	Substances:	DNA, Complementary	Grant Support:	AI29746/AI/NIAID
data set on acute lymphocytic leukemia. AVAILABILITY: The R-package MACAT can be obtained from http://www.compdiag.molgen.mpg.de/software/macat.shtml SUPPLEMENTARY INFORMATION: http://www.compdiag.molgen.mpg.de/software/macat.shtml. Publication Types: Evaluation Studies PMID: 15572464 [PubMed - inde	17: Bioinformatics. 2005 May 1;21(9):2112-3. Epub 2004 Nov 30.	yes	n	Toedling J, Schmeier S, Heinig M, Georgi B, Roepcke S.	PMID: 15572464 [PubMed - indexed for MEDLINE]
ults demonstrate that mammalian viral genome types differ in their amino acid preference. AVAILABILITY: The tools used to format and analyze data and supplementary material are available at http://www.cse.sc.edu/~rose/aminoPreference/index.html CONTACT: rose@cse.sc.edu. Publication Types: Evaluation	18: Bioinformatics. 2005 Apr 15;21(8):1349-57. Epub 2004 Nov 30.	yes	n	Rose JR, Turkett WH Jr, Oroian IC, Laegreid WW, Keele J.	PMID: 15572467 [PubMed - indexed for MEDLINE]	MeSH Terms:	Algorithms*	Amino Acid Sequence	Animals	Base Sequence	Chromosome Mapping/methods*	Comparative Study	DNA, Viral/genetics*	Genome, Viral*	Mammals	Models, Genetic	Molecular Sequence Data	Research Support, U.S. Gov't, Non-P.H.S.	Sequence Alignment/methods*	Sequence Analysis, DNA/methods*	Species Specificity	Statistics	Viral Proteins/genetics*	Substances:	DNA, Viral	Viral Proteins
ILABILITY: The software is publicly available under the GNU general public licence from http://www.cs.may.ie/distributed CONTACT: tom.naughton@may.ie SUPPLEMENTARY INFORMATION: Full documentation and a user manual is available from http://www.cs.may.ie/distributed. Publication Types: Evaluation Stud	18: Bioinformatics. 2005 Apr 15;21(8):1705-6. Epub 2004 Nov 25.	yes	n	Keane TM, Naughton TJ.	PMID: 15564297 [PubMed - indexed for MEDLINE]
f signal pathway databases. AVAILABILITY: The pipeline software components are freely available on request to the authors. CONTACT: dstates@umich.edu SUPPLEMENTARY INFORMATION: http://stateslab.bioinformatics.med.umich.edu/software.html. PMID: 15564295 [PubMed - indexed for MEDLINE]	19: Bioinformatics. 2005 Apr 15;21(8):1653-8. Epub 2004 Nov 25.	yes	n	statistical methods with partial and full parse for knowledge extraction.	PMID: 15564295 [PubMed - indexed for MEDLINE]
mes are 30-40% faster for M-ZDOCK. AVAILABILITY: M-ZDOCK is freely available to academic users at http://zlab.bu.edu/m-zdock/ CONTACT: zhiping@bu.edu SUPPLEMENTARY INFORMATION: http://zlab.bu.edu/m-zdock. Publication Types: Evaluation Studies PMID: 15613396 [PubMed - indexed for MEDLINE]	2: Bioinformatics. 2005 Apr 15;21(8):1472-8. Epub 2004 Dec 21.	yes	n	Pierce B, Tong W, Weng Z.	PMID: 15613396 [PubMed - indexed for MEDLINE]
were written in PERL and are freely available at http://www.soybase.org/publication_data/Nelson/ESTminer/ESTminer.html CONTACT: nelsonrt@iastate.edu SUPPLEMENTARY INFORMATION: Figures and dataset can be obtained from: http://www.soybase.org/publication_data/Nelson/ESTminer/ESTminer.html. Publicatio	20: Bioinformatics. 2005 Mar 1;21(5):691-3. Epub 2004 Nov 5.	yes	n	Nelson RT, Grant D, Shoemaker RC.	PMID: 15531616 [PubMed - indexed for MEDLINE]
provide a coherent framework for functional genomic datamining. AVAILABILITY: Free availability over the Internet. CONTACT: f.c.p.holstege@med.uu.nl SUPPLEMENTARY INFORMATION: http://www.genomics.med.uu.nl/pub/pk/comb_gen_network. Publication Types: Evaluation Studies Validation Studies PMID: 15531	21: Bioinformatics. 2005 Apr 15;21(8):1644-52. Epub 2004 Nov 5.	yes	n	high-throughput data.	PMID: 15531615 [PubMed - indexed for MEDLINE]
ic interaction with plants separates strain EbN1 ecophysiologically from the closely related nitrogen-fixing plant symbionts of the Azoarcus cluster. Supplementary material on sequence and annotation are provided at the Web page http://www.micro-genomes.mpg.de/ebn1/. MeSH Terms: Adaptation, Physiolo	22: Arch Microbiol. 2005 Jan;183(1):27-36. Epub 2004 Nov 13.	Yes	n	strain EbN1.	PMID: 15551059 [PubMed - indexed for MEDLINE]	MeSH Terms:	Adaptation, Physiological/genetics	Aerobiosis	Anaerobiosis	Azoarcus/genetics	Bacterial Proteins/genetics	Betaproteobacteria/classification	Betaproteobacteria/genetics*	Betaproteobacteria/metabolism*	Biodegradation	Chromosomes, Bacterial/genetics	DNA, Bacterial/chemistry	Evolution, Molecular	Gene Expression Regulation, Bacterial	Gene Transfer, Horizontal	Genes, Bacterial	Genome, Bacterial*	Hydrocarbons, Aromatic/metabolism*	Interspersed Repetitive Sequences	Molecular Sequence Data	Multigene Family	Nitrogen Fixation/genetics	Open Reading Frames	Plasmids/genetics	Research Support, Non-U.S. Gov't	Sequence Analysis, DNA*	Sequence Homology	Substances:	Bacterial Proteins	DNA, Bacterial	Hydrocarbons, Aromatic	Plasmids	Secondary Source ID:	GENBANK/CR555306	GENBANK/CR555307	GENBANK/CR555308
ring of microarray signals. AVAILABILITY: LabArray is available at http://www.eng.nus.edu.sg/civil/Labarray/labarray.htm CONTACT: cveliuwt@nus.edu.sg SUPPLEMENTARY INFORMATION: Screenshots and instructions for use are available at the above website. Publication Types: Evaluation Studies PMID: 155095	22: Bioinformatics. 2005 Mar 1;21(5):689-90. Epub 2004 Oct 27.	yes	n	Ng JK, Liu WT.	PMID: 15509598 [PubMed - indexed for MEDLINE]
quence data, with the emphasis on studies of rates and patterns of sequence evolution. AVAILABILITY: http://www.hyphy.org CONTACT: muse@stat.ncsu.edu SUPPLEMENTARY INFORMATION: HyPhydocumentation and tutorials are available at http://www.hyphy.org. PMID: 15509596 [PubMed - indexed for MEDLINE]	23: Bioinformatics. 2005 Mar 1;21(5):676-9. Epub 2004 Oct 27.	yes	n	Pond SL, Frost SD, Muse SV.	PMID: 15509596 [PubMed - indexed for MEDLINE]
www.psort.org/psortb. Standalone version: Available through the website under GNU General Public License. CONTACT: psort-mail@sfu.ca, brinkman@sfu.ca SUPPLEMENTARY INFORMATION: http://www.psort.org/psortb/supplementaryinfo.html. Publication Types: Evaluation Studies PMID: 15501914 [PubMed - indexed	24: Bioinformatics. 2005 Mar 1;21(5):617-23. Epub 2004 Oct 22.	yes	n	and insights gained from comparative proteome analysis.	PMID: 15501914 [PubMed - indexed for MEDLINE]
vel follow-up analysis. AVAILABILITY: The R package arrayMagic is available with BSD license at http://www.bioconductor.org CONTACT: a.buness@dkfz.de SUPPLEMENTARY INFORMATION: The package contains documentation in the form of manual pages and a vignette with a guided tour of a typical workflow. PMI	25: Bioinformatics. 2005 Feb 15;21(4):554-6. Epub 2004 Sep 28.	yes	n	Buness A, Huber W, Steiner K, Sultmann H, Poustka A.	PMID: 15454413 [PubMed - indexed for MEDLINE]
automated assignment program. AVAILABILITY: APART is available from http://sir.lanl.gov/NMR/APART.htm CONTACT: npawley@lanl.gov; rmichalczyk@lanl.gov SUPPLEMENTARY INFORMATION: Manual pages with installation instructions, procedures and screen shots can also be found at http://sir.lanl.gov/NMR/APART	26: Bioinformatics. 2005 Mar 1;21(5):680-2. Epub 2004 Sep 23.	yes	n	Pawley NH, Gans JD, Michalczyk R.	PMID: 15388520 [PubMed - indexed for MEDLINE]
blically available at the GeneNote website, http://genecards.weizmann.ac.il/genenote/ and, GEO accession GSE803. CONTACT: doron.lancet@weizmann.ac.il SUPPLEMENTARY INFORMATION: Four tables available at the above site. Publication Types: Evaluation Studies PMID: 15388519 [PubMed - indexed for MEDLINE	27: Bioinformatics. 2005 Mar 1;21(5):650-9. Epub 2004 Sep 23.	yes	n	relationships in human tissue specification.	PMID: 15388519 [PubMed - indexed for MEDLINE]
atabase of Interacting Proteins. The validity of our approach is successfully tested against other available techniques. CONTACT: leone@isiosf.isi.it SUPPLEMENTARY INFORMATION: http://isiosf.isi.it/~pagnani Publication Types: Evaluation Studies Validation Studies PMID: 15377508 [PubMed - indexed for	28: Bioinformatics. 2005 Jan 15;21(2):239-47. Epub 2004 Sep 17.	yes	n	Leone M, Pagnani A.	PMID: 15377508 [PubMed - indexed for MEDLINE]
ntal plate and paraxial mesoderm. Deducing the mechanical influences on cell behavior is critical, if we are to understand vertebral axis patterning. Supplementary material for this article is available online at http://www.mrw.interscience.wiley.com/suppmat/1542-975X/suppmat/72/v72.266.html. (c) 20	28: Birth Defects Res C Embryo Today. 2004 Sep;72(3):267-76.	yes	n	vertebral axis patterning.	PMID: 15495182 [PubMed - indexed for MEDLINE]	MeSH Terms:	Animals	Body Patterning/physiology*	Cell Movement/physiology*	Cell Physiology*	Chick Embryo	Extracellular Matrix/physiology*	Microscopy, Interference/methods*	Photomicrography/methods*	Research Support, Non-U.S. Gov't	Research Support, U.S. Gov't, P.H.S.	Grant Support:	R01 HL68855/HL/NHLBI	R01 HL73700-03/HL/NHLBI
e drawing methods. AVAILABILITY: RDP2 is available free from the RDP2 website (http://darwin.uvigo.es/rdp/rdp.html) CONTACT: darren@science.uct.ac.za SUPPLEMENTARY INFORMATION: Detailed descriptions of RDP2 and the methods it implements are included in the program manual, which can be downloaded fro	29: Bioinformatics. 2005 Jan 15;21(2):260-2. Epub 2004 Sep 17.	yes	n	Martin DP, Williamson C, Posada D.	PMID: 15377507 [PubMed - indexed for MEDLINE]
retin (through cAMP) and adrenergic receptor agonist activation (through Ca(2+)/PKC) induces maximal ductal bicarbonate secretion in liver diseases. (Supplementary material for this article can be found on the HEPATOLOGY website (http://interscience.wiley.com/jpages/0270-9139/suppmat/index.html). Me	29: Hepatology. 2004 Nov;40(5):1116-27.	Yes	n	Ca(2+)- and PKC-dependent stimulation of cAMP.	PMID: 15486932 [PubMed - indexed for MEDLINE]	MeSH Terms:	Adrenergic alpha-Agonists/pharmacology	Animals	Bicarbonates/metabolism	Bile/secretion	Bile Ducts/cytology	Bile Ducts/metabolism*	Bile Ducts/secretion	Bile Ducts, Intrahepatic/metabolism	Biological Transport	Calcium/physiology*	Cell Membrane	Cyclic AMP/metabolism*	Cyclic AMP-Dependent Protein Kinases/metabolism	Drug Synergism	Isoenzymes/metabolism	Ligation	Male	Phenylephrine/pharmacology	Protein Isoforms/metabolism	Protein Kinase C/metabolism	Protein Kinase C/physiology*	Rats	Rats, Inbred F344	Receptors, Adrenergic, alpha-1/agonists*	Receptors, Adrenergic, alpha-1/metabolism	Research Support, Non-U.S. Gov't	Research Support, U.S. Gov't, Non-P.H.S.	Research Support, U.S. Gov't, P.H.S.	Secretin/pharmacology	Up-Regulation	Substances:	Adrenergic alpha-Agonists	Bicarbonates	Isoenzymes	Protein Isoforms	Receptors, Adrenergic, alpha-1	Secretin	Phenylephrine	Cyclic AMP	Calcium	Cyclic AMP-Dependent Protein Kinases	Protein Kinase C	Grant Support:
ee MIAME compliance. AVAILABILITY: The application is available from the author at http://www.ansorge-group.embl.de/bloader CONTACT: schwager@embl.de SUPPLEMENTARY INFORMATION: For more details on BLoader visit the above web page. PMID: 15613394 [PubMed - indexed for MEDLINE]	3: Bioinformatics. 2005 Apr 15;21(8):1727-9. Epub 2004 Dec 21.	yes	n	Schwager C, Blake J.	PMID: 15613394 [PubMed - indexed for MEDLINE]
scribed below. A PhenomicDB implementation differing in some technical details has been set up for the public at Metalife AG http://www.phenomicDB.de SUPPLEMENTARY INFORMATION: database model, semantic mapping table. PMID: 15374875 [PubMed - indexed for MEDLINE]	30: Bioinformatics. 2005 Feb 1;21(3):418-20. Epub 2004 Sep 16.	yes	n	phenomics.	PMID: 15374875 [PubMed - indexed for MEDLINE]
intosh and Windows operating systems and is available from http://bioinf.may.ie/software/clann. Source code is available on request from the authors. SUPPLEMENTARY INFORMATION: Clann has been written in the C programming language. Source code is available on request. PMID: 15374874 [PubMed - indexed	31: Bioinformatics. 2005 Feb 1;21(3):390-2. Epub 2004 Sep 16.	yes	n	Creevey CJ, McInerney JO.	PMID: 15374874 [PubMed - indexed for MEDLINE]
LITY: The R package is freely available at http://www.inapg.inra.fr/ens_rech/mathinfo/recherche/mathematique/outil.html CONTACT: delmar@inapg.inra.fr SUPPLEMENTARY INFORMATION: http://www.inapg.inra.fr/ens_rech/mathinfo/recherche/mathematique/outil.html. Publication Types: Evaluation Studies PMID: 1	32: Bioinformatics. 2005 Feb 15;21(4):502-8. Epub 2004 Sep 16.	yes	n	replicated gene expression data.	PMID: 15374871 [PubMed - indexed for MEDLINE]
ion on time-lagged co-regulation between genes/gene clusters. AVAILABILITY: The software is available upon request. CONTACT: jiliping@comp.nus.edu.sg SUPPLEMENTARY INFORMATION: Supplementary tables and figures for this paper can be found at http://www.comp.nus.edu.sg/~jiliping/p2.htm. Publication Ty	33: Bioinformatics. 2005 Feb 15;21(4):509-16. Epub 2004 Sep 16.	yes	n	Ji L, Tan KL.	PMID: 15374868 [PubMed - indexed for MEDLINE]
ion but also on its own mechanism of regulation: genes in the same altered region responded very differently to the gain or loss of genetic material. Supplementary material for this article can be found on the Genes, Chromosomes, and Cancer website at http://www.interscience.wiley.com/jpages/1045-22	33: Genes Chromosomes Cancer. 2004 Dec;41(4):353-65.	yes	n	material detected by comparative genomic hybridization.	PMID: 15382261 [PubMed - indexed for MEDLINE]	MeSH Terms:	Chromosomes, Human, Pair 13/genetics*	Chromosomes, Human, Pair 19/genetics*	Chromosomes, Human, Pair 6/genetics*	Expressed Sequence Tags	Gene Dosage*	Gene Expression Profiling	Humans	In Situ Hybridization, Fluorescence	Lymphoma, T-Cell/genetics*	Nucleic Acid Hybridization	Oligonucleotide Array Sequence Analysis	Research Support, Non-U.S. Gov't
n sequences. AVAILABILITY: The program is freely available for non-profit organizations, upon request to the authors. CONTACT: giorgio.valle@unipd.it SUPPLEMENTARY INFORMATION: The program has been tested on the Caenorhabditis elegans genome using word lengths of 12, 14 and 16 bases. The full analys	34: Bioinformatics. 2005 Mar 1;21(5):582-8. Epub 2004 Sep 16.	yes	n	whole genomes.	PMID: 15374857 [PubMed - indexed for MEDLINE]
s against random patterns. Wet-experimentally discovered motifs reported in the literature were also used to confirm the effectiveness of our method. SUPPLEMENTARY INFORMATION: http://sdmc.i2r.a-star.edu.sg/BindingMotifPairs. Publication Types: Evaluation Studies Validation Studies PMID: 15374856 [P	35: Bioinformatics. 2005 Feb 1;21(3):314-24. Epub 2004 Sep 16.	yes	n	protein interaction datasets.	PMID: 15374856 [PubMed - indexed for MEDLINE]
nsional functional genomics datasets, VizRank can systematically find relevant biological patterns. AVAILABILITY: http://www.ailab.si/supp/bi-vizrank SUPPLEMENTARY INFORMATION: http://www.ailab.si/supp/bi-vizrank. PMID: 15358614 [PubMed - indexed for MEDLINE]	36: Bioinformatics. 2005 Feb 1;21(3):413-4. Epub 2004 Sep 9.	Yes	n	learning.	PMID: 15358614 [PubMed - indexed for MEDLINE]
. These mechanisms are key for clonal expansion and for controlling the long term behavior (e.g. programmed cell death) of these cells. AVAILABILITY: Supplementary data is available at http://public.kgi.edu/wild/index.htm and Matlab source code for variational Bayesian learning of SSMs is available	37: Bioinformatics. 2005 Feb 1;21(3):349-56. Epub 2004 Sep 7.	yes	n	factors.	PMID: 15353451 [PubMed - indexed for MEDLINE]
AILABILITY: A CRC card template, XML representation and XML schema are freely available at http://people.musc.edu/~zhengw/CRCCard/CRC_Card_Index.html SUPPLEMENTARY INFORMATION: Supplemental Figures 1-4. PMID: 15353449 [PubMed - indexed for MEDLINE]	38: Bioinformatics. 2005 Feb 1;21(3):415-7. Epub 2004 Sep 7.	yes	n	Shegogue D, Zheng WJ.	PMID: 15353449 [PubMed - indexed for MEDLINE]
downloaded for Mac, Windows and Unix operating systems. Each package includes installation instructions, program documentation and a sample dataset. SUPPLEMENTARY INFORMATION: A description of system requirements and installation instructions can be found at http://snap.cifr.ncsu.edu. PMID: 1535344	39: Bioinformatics. 2005 Feb 1;21(3):402-4. Epub 2004 Sep 7.	yes	n	Price EW, Carbone I.	PMID: 15353448 [PubMed - indexed for MEDLINE]
d improve metabolomics by multidisciplinary cooperation. AVAILABILITY: http://csbdb.mpimp-golm.mpg.de/gmd.html CONTACT: Steinhauser@mpimp-golm.mpg.de SUPPLEMENTARY INFORMATION: http://csbdb.mpimp-golm.mpg.de/ PMID: 15613389 [PubMed - indexed for MEDLINE]	4: Bioinformatics. 2005 Apr 15;21(8):1635-8. Epub 2004 Dec 21.	yes	n	Kopka J, Schauer N, Krueger S, Birkemeyer C, Usadel B, Bergmuller E, Dormann P,	PMID: 15613389 [PubMed - indexed for MEDLINE]
of uncharacterized proteins, or relationships among properties. AVAILABILITY: Genome Properties can be found at http://www.tigr.org/Genome_Properties SUPPLEMENTARY INFORMATION: http://www.tigr.org/tigr-scripts/CMR2/genome_properties_references.spl. Publication Types: Evaluation Studies PMID: 1534757	40: Bioinformatics. 2005 Feb 1;21(3):293-306. Epub 2004 Sep 3.	yes	n	for microbiology, genome annotation and comparative genomics.	PMID: 15347579 [PubMed - indexed for MEDLINE]
D scores, NPL scores, P-values and other parameters. AVAILABILITY: http://www.uni-wuerzburg.de/nephrologie/molecular_genetics/molecular_genetics.ht m SUPPLEMENTARY INFORMATION: Supplementary information is available on the website. PMID: 15347576 [PubMed - indexed for MEDLINE]	41: Bioinformatics. 2005 Feb 1;21(3):405-7. Epub 2004 Sep 3.	yes	n	analyses.	PMID: 15347576 [PubMed - indexed for MEDLINE]
he reported patients appear to have the same condition as the family reported by Kantaputra [2002: Am J Med Genet 111:420-428]. This article contains supplementary material, which may be viewed at the American Journal of Medical Genetics website at http://www.interscience.wiley.com/jpages/0148-7299/	42: Am J Med Genet A. 2004 Oct 1;130(2):181-90.	yes	n	Am J Med Genet A. 2005 May 15;135(1):114; author reply 115.	PMID: 15372530 [PubMed - indexed for MEDLINE]	MeSH Terms:	Abnormalities, Multiple/genetics	Abnormalities, Multiple/pathology*	Child	Dwarfism/pathology*	Family Health	Female	Humans	Male	Microcephaly/pathology	Osteochondrodysplasias/pathology	Pedigree	Research Support, Non-U.S. Gov't	Skin Abnormalities*	Syndrome	Tooth Abnormalities*
prove useful for detecting novel overlapping genes--especially short coding ORFs in viruses. AVAILABILITY: Programs may be obtained from the authors. SUPPLEMENTARY INFORMATION: http://biochem.otago.ac.nz/double.html. Publication Types: Evaluation Studies PMID: 15347574 [PubMed - indexed for MEDLINE]	42: Bioinformatics. 2005 Feb 1;21(3):282-92. Epub 2004 Sep 3.	yes	n	Firth AE, Brown CM.	PMID: 15347574 [PubMed - indexed for MEDLINE]
plain the phenotype observed in the family. Thus, the exon skipping resulted from a nonsense-associated altered splicing (NAS). This article contains supplementary material, which may be viewed at the American Journal of Medical Genetics website at http://www.interscience.wiley.com/jpages/0148-7299/	43: Am J Med Genet A. 2004 Oct 1;130(2):160-4.	yes	n	Stickler syndrome.	PMID: 15372529 [PubMed - indexed for MEDLINE]	MeSH Terms:	Abnormalities, Multiple/genetics*	Abnormalities, Multiple/pathology	Base Sequence	Child, Preschool	Codon, Nonsense/genetics*	Collagen Type XI/genetics*	DNA Mutational Analysis	Exons/genetics*	Face/abnormalities	Family Health	Female	Hearing Loss, Sensorineural/pathology	Humans	Knee Joint/pathology	Male	Molecular Sequence Data	Pedigree	Proteins/genetics	Research Support, Non-U.S. Gov't	Syndrome	Substances:	COL11A2 protein, human	Codon, Nonsense	Collagen Type XI	Proteins
or factorial experiment design and template loading methods to ease the submission process for large experiments. AVAILABILITY: http://barleybase.org SUPPLEMENTARY INFORMATION: BarleyExpress Users Manual. PMID: 15347571 [PubMed - indexed for MEDLINE]	43: Bioinformatics. 2005 Feb 1;21(3):399-401. Epub 2004 Sep 3.	yes	n	annotations.	PMID: 15347571 [PubMed - indexed for MEDLINE]
COL6A2, and/or COL18A genes located on the distal portion of chromosome 21q, which are lost when the ring chromosome is formed. This article contains supplementary material, which may be viewed at the American Journal of Medical Genetics website at http://www.interscience.wiley.com/jpages/0148-7299/	44: Am J Med Genet A. 2004 Oct 1;130(2):191-5.	yes	n	Rope AF, Hinton RB, Spicer RL, Blough-Pfau R, Saal HM.	PMID: 15372526 [PubMed - indexed for MEDLINE]	MeSH Terms:	Abnormalities, Multiple/genetics*	Abnormalities, Multiple/pathology	Aorta/abnormalities*	Chromosomes, Human, Pair 21/genetics*	Humans	In Situ Hybridization, Fluorescence	Infant	Karyotyping	Male	Ring Chromosomes*	Syndrome
pare and query libraries of frequency matrices for TFBSs. AVAILABILITY: Software is available to use over the Web at http://rulai.cshl.edu/MatCompare SUPPLEMENTARY INFORMATION: Database and clustering statistics, matrix families and representatives are available at http://rulai.cshl.edu/MatCompare/S	44: Bioinformatics. 2005 Feb 1;21(3):307-13. Epub 2004 Aug 19.	yes	n	sites.	PMID: 15319260 [PubMed - indexed for MEDLINE]
ns; (3) PS affects more males than females; and 4) the published diagnostic criteria are useful for clinical care and research. This article contains supplementary material, which may be viewed at the American Journal of Medical Genetics website at http://www.interscience.wiley.com/jpages/0148-7299/	45: Am J Med Genet A. 2004 Oct 1;130(2):111-22.	yes	n	criteria to published cases.	PMID: 15372514 [PubMed - indexed for MEDLINE]	MeSH Terms:	Diagnosis, Differential	Female	Humans	Kidney Diseases/complications	Male	Proteus Syndrome/complications	Proteus Syndrome/diagnosis*	Urologic Diseases/complications
simulation package Dizzy. It is available for download at http://labs.systemsbiology.net/bolouri/software/Dizzy/ CONTACT: dorrell@systemsbiology.org SUPPLEMENTARY INFORMATION: A conceptual model of the regulatory part of the galactose utilization pathway in yeast, used as an example in the paper, i	45: Bioinformatics. 2005 Jan 15;21(2):208-17. Epub 2004 Aug 19.	yes	n	Orrell D, Ramsey S, de Atauri P, Bolouri H.	PMID: 15319259 [PubMed - indexed for MEDLINE]
phenotypes of Cx45(-/-) mice. Our results indicate that Cx45 is an essential connexin for coordinated conduction through early cardiac myocytes. The Supplementary Material referred to in this article can be found at the Anatomical Record website (http://www.interscience.wiley.com/jpages/0003-276X/s	46: Anat Rec A Discov Mol Cell Evol Biol. 2004 Oct;280(2):973-9.	yes	n	stem cell-derived cardiac myocytes.	PMID: 15372487 [PubMed - indexed for MEDLINE]	MeSH Terms:	Animals	Calcium/metabolism	Cell Differentiation	Comparative Study	Connexins/genetics	Connexins/physiology*	Electrophysiology	Gap Junctions/metabolism*	Heart Conduction System/metabolism*	Mice/embryology*	Myocytes, Cardiac/metabolism*	Myocytes, Cardiac/pathology	Phenotype	Research Support, Non-U.S. Gov't	Stem Cells/cytology*	Stem Cells/metabolism	Substances:	Connexins	connexin 45	Calcium
ta flow and to customize their analyses by combining common data analysis tools to fit their needs. AVAILABILITY: http://www.ailab.si/supp/bi-visprog SUPPLEMENTARY INFORMATION: http://www.ailab.si/supp/bi-visprog. PMID: 15308546 [PubMed - indexed for MEDLINE]	46: Bioinformatics. 2005 Feb 1;21(3):396-8. Epub 2004 Aug 12.	yes	n	Curk T, Demsar J, Xu Q, Leban G, Petrovic U, Bratko I, Shaulsky G, Zupan B.	PMID: 15308546 [PubMed - indexed for MEDLINE]
f techniques to capture both morphological and functional data from the CPCS will further improve with continued interdisciplinary collaboration. The Supplementary Material referred to in this article can be found at the Anatomical Record website (http://www.interscience.wiley.com/jpages/0003-276X/s	47: Anat Rec A Discov Mol Cell Evol Biol. 2004 Oct;280(2):980-9.	yes	n	over the past 150 years: technologies to overcome the challenges.	PMID: 15372434 [PubMed - indexed for MEDLINE]	MeSH Terms:	Action Potentials	Animals	Embryo*/cytology	Embryo*/innervation	Embryo*/metabolism	Heart Conduction System/cytology	Heart Conduction System/embryology*	Heart Conduction System/physiology	History, 20th Century	History, 21st Century	Humans	Pacemaker, Artificial*/history
easured over different subsets of patients. A possible biological explanation for these properties is discussed. CONTACT: eytan.domany@weizmann.ac.il SUPPLEMENTARY INFORMATION: http://www.weizmann.ac.il/physics/complex/compphys/downloads/liate/ Publication Types: Evaluation Studies Validation Studie	47: Bioinformatics. 2005 Jan 15;21(2):171-8. Epub 2004 Aug 12.	yes	n	Ein-Dor L, Kela I, Getz G, Givol D, Domany E.	PMID: 15308542 [PubMed - indexed for MEDLINE]
oculo-palato-cerebral syndrome, supporting autosomal recessive inheritance, and a detailed comparison with the previous cases. This article contains supplementary material, which may be viewed at the American Journal of Medical Genetics website at http://www.interscience.wiley.com/jpages/0148-7299/	48: Am J Med Genet A. 2004 Sep 15;130(1):92-5.	yes	n	inheritance.	PMID: 15368502 [PubMed - indexed for MEDLINE]	MeSH Terms:	Abnormalities, Multiple/genetics*	Cleft Palate/genetics*	Consanguinity*	Craniofacial Abnormalities/genetics	Dwarfism/genetics	Eye Abnormalities/genetics*	Female	Genes, Recessive	Humans	Infant	Inheritance Patterns*	Microcephaly/genetics*	Pedigree
ve full control of their tools. AVAILABILITY: The described software tools are available from the Halmstad University website www.hh.se/staff/bioinf/ SUPPLEMENTARY INFORMATION: Details of the algorithms are described in supporting information available from the Halmstad University website www.hh.se/	48: Bioinformatics. 2004 Dec 12;20(18):3628-35. Epub 2004 Aug 5.	yes	n	mass fingerprinting.	PMID: 15297302 [PubMed - indexed for MEDLINE]
e TXNIP gene, based on its intronic, exonic, and 5' UTR sequences, is not involved as a major contributor to the FCH phenotype. This article contains supplementary material, which may be viewed at the American Journal of Medical Genetics website at http://www.interscience.wiley.com/jpages/0148-7299/	49: Am J Med Genet A. 2004 Sep 15;130(1):73-5.	yes	n	hyperlipidemia.	PMID: 15368498 [PubMed - indexed for MEDLINE]	MeSH Terms:	5' Untranslated Regions	Adult	Aged	Animals	Carrier Proteins/genetics*	Exons	Female	Humans	Hyperlipidemia, Familial Combined/genetics*	Introns	Male	Mice	Middle Aged	Netherlands	Phenotype	Sequence Analysis, DNA	Thioredoxin/genetics*	Substances:	5' Untranslated Regions	Carrier Proteins	TXNIP protein, human	Thioredoxin
ork models fit the PPI networks. We show that the structure of PPI networks is better modeled by a geometric random graph than by a scale-free model. SUPPLEMENTARY INFORMATION: Supplementary information is available at http://www.cs.utoronto.ca/~juris/data/data/ppiGRG04/ Publication Types: Evaluatio	49: Bioinformatics. 2004 Dec 12;20(18):3508-15. Epub 2004 Jul 29.	Yes	n	Przulj N, Corneil DG, Jurisica I.	PMID: 15284103 [PubMed - indexed for MEDLINE]
atics.leeds.ac.uk/ppi_pred. The dataset of 180 proteins used in this study is also available via the same web site. CONTACT: westhead@bmb.leeds.ac.uk SUPPLEMENTARY INFORMATION: http://www.bioinformatics.leeds.ac.uk/ppi-pred/supp-material. Publication Types: Evaluation Studies PMID: 15613384 [PubMed	5: Bioinformatics. 2005 Apr 15;21(8):1487-94. Epub 2004 Dec 21.	yes	n	machines approach.	PMID: 15613384 [PubMed - indexed for MEDLINE]
lying zeroth, first, second and third order partial correlation analysis can be downloaded at: http://mendes.vbi.vt.edu/tiki-index.php?page=Software. SUPPLEMENTARY INFORMATION: Supplementary information can be found at: URL to be decided. Publication Types: Evaluation Studies PMID: 15284096 [PubMed	50: Bioinformatics. 2004 Dec 12;20(18):3565-74. Epub 2004 Jul 29.	yes	n	coefficients.	PMID: 15284096 [PubMed - indexed for MEDLINE]
mmatory stimuli and support the possibility that the phenomenon of jaundice of sepsis" represents an adaptive physiological response to endotoxemia. Supplementary material for this article can be found on the HEPATOLOGY website (http://interscience.wiley.com/jpages/0270-9139/suppmat/index.html). Co"	50: Hepatology. 2004 Aug;40(2):424-33.	yes	n	rats.	PMID: 15368447 [PubMed - indexed for MEDLINE]	MeSH Terms:	Animals	Bilirubin/pharmacology	Bilirubin/physiology*	Carrageenan	Cell Line	Cytoprotection	Endotoxemia/blood	Endotoxins/pharmacology*	Enzyme Inhibitors/metabolism	Enzyme Inhibitors/pharmacology	Heme Oxygenase (Decyclizing)/metabolism	Heme Oxygenase-1	Hindlimb	Inflammation/chemically induced	Lipopolysaccharides/pharmacology	Male	Nitric Oxide/antagonists & inhibitors*	Nitric Oxide/biosynthesis	Nitric Oxide/blood	Nitric Oxide Synthase/antagonists & inhibitors*	Nitric Oxide Synthase/genetics	Nitric Oxide Synthase/metabolism	Nitric Oxide Synthase Type II	Oxidoreductases Acting on CH-CH Group Donors/metabolism	Prostaglandin-Endoperoxide Synthases/metabolism	Rats	Rats, Sprague-Dawley	Research Support, U.S. Gov't, P.H.S.	Transcription, Genetic/drug effects	Substances:	Endotoxins	Enzyme Inhibitors	Lipopolysaccharides	Nitric Oxide	Bilirubin	Carrageenan	Nitric Oxide Synthase	Nitric Oxide Synthase Type II	Nos2 protein, rat	Prostaglandin-Endoperoxide Synthases	Heme Oxygenase (Decyclizing)	Heme Oxygenase-1	Oxidoreductases Acting on CH-CH Group Donors
ective in recovering biological networks from experimentally collected data. AVAILABILITY: Source code and simulated data are available upon request. SUPPLEMENTARY INFORMATION: http://www.jarvislab.net/Bioinformatics/BNAdvances/ Publication Types: Evaluation Studies Validation Studies PMID: 15284094	51: Bioinformatics. 2004 Dec 12;20(18):3594-603. Epub 2004 Jul 29.	yes	n	observational biological data.	PMID: 15284094 [PubMed - indexed for MEDLINE]
ly stages of liver development, and the extracellular matrix components may play important roles in biliary differentiation and vascular development. Supplementary material for this article can be found on the HEPATOLOGY website (http://interscience.wiley.com/jpages/0270-9139/suppmat/index.html). Co	51: Hepatology. 2004 Aug;40(2):346-55.	yes	n	liver development.	PMID: 15368439 [PubMed - indexed for MEDLINE]	MeSH Terms:	Aging/metabolism*	Animals	Animals, Newborn/growth & development	Animals, Newborn/metabolism*	Bile Ducts, Extrahepatic/embryology	Bile Ducts, Extrahepatic/growth & development	Bile Ducts, Extrahepatic/metabolism	Bile Ducts, Intrahepatic/embryology	Bile Ducts, Intrahepatic/growth & development	Bile Ducts, Intrahepatic/metabolism	Blood Vessels/growth & development	Blood Vessels/metabolism	Cell Aging	Embryo/metabolism	Extracellular Matrix Proteins/metabolism*	Hepatocytes/metabolism	Hepatocytes/physiology	Immunohistochemistry	Integrins/metabolism*	Liver/cytology	Liver/embryology*	Liver/growth & development	Liver/metabolism*	Liver Circulation	Mice	Mice, Inbred C3H	Receptors, Cell Surface/metabolism*	Research Support, Non-U.S. Gov't	Substances:	Extracellular Matrix Proteins	Integrins	Receptors, Cell Surface	extracellular matrix receptor
b web-site offers a database of NMR raw datasets, ordered by spectral characteristics. AVAILABILITY: NMRb is available from: http://nmrb.cbs.cnrs.fr. SUPPLEMENTARY INFORMATION: General organization of NMRb figure, relational model organization, and XML structure files are available from http://nmrb.	52: Bioinformatics. 2004 Dec 12;20(18):3707-9. Epub 2004 Jul 29.	yes	n	Pons JL, Malliavin TE, Tramesel D, Delsuc MA.	PMID: 15284093 [PubMed - indexed for MEDLINE]
the AE. Random reactivation of the original HBV pool, rather than a sequential evolution of one strain, also contributes to the onset of repeated AE. Supplementary material for this article can be found on the HEPATOLOGY website (http://interscience.wiley.com/jpages/0270-9139/suppmat/index.html). Co	52: Hepatology. 2004 Aug;40(2):310-17.	yes	n	the liver and from other exacerbation.	PMID: 15368435 [PubMed - indexed for MEDLINE]	MeSH Terms:	Acute Disease	Adult	Base Sequence	Carrier State	Comparative Study	Female	Genome, Viral	Hepatitis B e Antigens	Hepatitis B virus/genetics	Hepatitis B, Chronic/physiopathology*	Hepatitis B, Chronic/virology*	Humans	Liver/virology*	Male	Middle Aged	Phylogeny	Research Support, Non-U.S. Gov't	Severity of Illness Index	Species Specificity	Viremia*	Substances:	Hepatitis B e Antigens
am runs relatively fast and is suitable for analyzing alignments containing large number of sequences. AVAILABILITY: ftp://iole.swmed.edu/pub/PCOAT/. SUPPLEMENTARY INFORMATION: The PCOAT ftp site contains a detailed description of the program, and the results of PCOAT analysis on C2H2 alignment and	53: Bioinformatics. 2004 Dec 12;20(18):3697-9. Epub 2004 Jul 22.	yes	n	Qi Y, Grishin NV.	PMID: 15271785 [PubMed - indexed for MEDLINE]
l tool to characterize protein families and to optimize the alignments for comparative modelling. AVAILABILITY: http://bioserv.cbs.cnrs.fr/VITO/DOC/. SUPPLEMENTARY INFORMATION: http://bioserv.cbs.cnrs.fr/VITO/DOC/index.html. PMID: 15271783 [PubMed - indexed for MEDLINE]	54: Bioinformatics. 2004 Dec 12;20(18):3694-6. Epub 2004 Jul 22.	yes	n	Catherinot V, Labesse G.	PMID: 15271783 [PubMed - indexed for MEDLINE]
network allowing biologists to explore gene relationships at the system level. AVAILABILITY: Download from http://genenetwork.sbl.bc.sinica.edu.tw/. SUPPLEMENTARY INFORMATION: Supplement documentation of algorithms for the four approaches is downloadable at the above location. PMID: 15271782 [PubMe	55: Bioinformatics. 2004 Dec 12;20(18):3691-3. Epub 2004 Jul 22.	Yes	n	microarray data.	PMID: 15271782 [PubMed - indexed for MEDLINE]
ers previously determined by manual searching. AVAILABILITY: ORFcurator and all associated scripts are freely available as supplementary information. SUPPLEMENTARY INFORMATION: http://www.genomecurator.org/ORFcurator/ Publication Types: Evaluation Studies PMID: 15271781 [PubMed - indexed for MEDLINE	56: Bioinformatics. 2004 Dec 12;20(18):3462-5. Epub 2004 Jul 22.	yes	n	organisms.	PMID: 15271781 [PubMed - indexed for MEDLINE]
ical analysis of both empirical data and methods designed to detect natural selection. AVAILABILITY: http://www.stats.ox.ac.uk/mathgen/software.html. SUPPLEMENTARY INFORMATION: http://www.stats.ox.ac.uk/mathgen/software.html. PMID: 15271777 [PubMed - indexed for MEDLINE]	57: Bioinformatics. 2004 Dec 12;20(18):3673-5. Epub 2004 Jul 22.	yes	n	recombination.	PMID: 15271777 [PubMed - indexed for MEDLINE]
ated up-regulation of gene expression. In conclusion, this study suggests a role of NS5A and NF-kappaB in HCV pathogenesis and related liver disease. Supplementary material for this article can be found on the HEPATOLOGY website (http://interscience.wiley.com/jpages/0270-9139/suppmat/index.html). Co	57: Hepatology. 2004 Sep;40(3):708-18.	yes	n	microarray and comparative promoter analyses.	PMID: 15349911 [PubMed - indexed for MEDLINE]	MeSH Terms:	Amino Acid Sequence	Binding Sites	Calcium/metabolism	Carcinoma, Hepatocellular/genetics	Carrier Proteins/physiology	Gene Expression Profiling	Gene Expression Regulation, Viral*	Hepatitis C/etiology*	Humans	Interferon-alpha/therapeutic use	Interleukin-1/physiology	Intracellular Signaling Peptides and Proteins*	Lipid Metabolism	Liver Neoplasms/genetics	Molecular Sequence Data	NF-kappa B/metabolism	Oligonucleotide Array Sequence Analysis*	Promoter Regions (Genetics)*	Research Support, Non-U.S. Gov't	Research Support, U.S. Gov't, P.H.S.	Signal Transduction/physiology*	Transforming Growth Factor beta/physiology	Viral Nonstructural Proteins/physiology*	Substances:	Carrier Proteins	Interferon-alpha	Interleukin-1	Intracellular Signaling Peptides and Proteins	NF-kappa B	NS-5 protein, hepatitis C virus	Transforming Growth Factor beta	Viral Nonstructural Proteins	latent TGF-beta binding protein	transforming growth factor beta1	Calcium	Grant Support:	2 P30 DK34933/DK/NIDDK	DK59771/DK/NIDDK
ts. The success of the predictions is validated by examining the predictions in the context of the three-dimensional structures of protein complexes. SUPPLEMENTARY INFORMATION: http://www.public.iastate.edu/~chhyan/ISMB2004/list.html PMID: 15262822 [PubMed - in process]	58: Bioinformatics. 2004 Aug 4;20 Suppl 1:I371-I378.	yes	n	Yan C, Dobbs D, Honavar V.	PMID: 15262822 [PubMed - in process]
HCC subclasses should provide an attractive source for the development of therapeutic targets (e.g., HIF1a) for selective treatment of HCC patients. Supplementary material for this article can be found on the HEPATOLOGY Web site (http://interscience.wiley.com/jpages/0270-9139/suppmat/index.html) Co	58: Hepatology. 2004 Sep;40(3):667-76.	yes	n	Hepatology. 2004 Sep;40(3):521-3.	PMID: 15349906 [PubMed - indexed for MEDLINE]	MeSH Terms:	Carcinoma, Hepatocellular/classification*	Carcinoma, Hepatocellular/genetics	Carcinoma, Hepatocellular/mortality	Gene Expression Profiling*	Humans	Liver/metabolism	Liver Neoplasms/classification*	Liver Neoplasms/genetics	Liver Neoplasms/mortality
stead of years, and uncover homologs missed by heuristic techniques to speed CM searches. AVAILABILITY: Software in development; contact the authors. SUPPLEMENTARY INFORMATION: http://bio.cs.washington.edu/supplements/zasha-ISMB-2004 (Additional technical details on the method; predicted homologs.)	59: Bioinformatics. 2004 Aug 4;20 Suppl 1:I334-I341.	yes	n	loss of accuracy.	PMID: 15262817 [PubMed - in process]
cells resistant to TNFalpha-mediated apoptosis and acquisition of sensitivity to death stimuli is an implicit feature of the differentiation process. Supplementary material for this article can be found on the HEPATOLOGY website (http://interscience.wiley.com/jpages/0270-9139/suppmat/index.html). Co	59: Hepatology. 2004 Sep;40(3):590-9.	yes	n	sensitization to TNFalpha-mediated apoptosis.	PMID: 15349897 [PubMed - indexed for MEDLINE]	MeSH Terms:	Animals	Apoptosis/drug effects*	Cell Differentiation	Cell Line	Cell Lineage	Glutathione/physiology	Liver/cytology*	Liver/drug effects	Mitochondria, Liver/drug effects	Oxidative Stress	Rats	Reactive Oxygen Species	Stem Cells/cytology*	Tumor Necrosis Factor-alpha/pharmacology*	Substances:	Reactive Oxygen Species	Tumor Necrosis Factor-alpha	Glutathione
s on synthetic data it clearly outperforms both programs on all real data alignments used in terms of speed and final likelihood values. Availability SUPPLEMENTARY INFORMATION: RAxML-III including all alignments and final trees mentioned in this paper is freely available as open source code at http:	6: Bioinformatics. 2005 Feb 15;21(4):456-63. Epub 2004 Dec 17.	yes	n	phylogenetic trees.	PMID: 15608047 [PubMed - indexed for MEDLINE]
lable. AVAILABILITY: A software package implementing our method is freely available under the GNU general public license (GPL) at http://ghmm.org/gql SUPPLEMENTARY INFORMATION: Supplemental material can be found at http://algorithmics.molgen.mpg.de/ExpMix PMID: 15262810 [PubMed - in process]	60: Bioinformatics. 2004 Aug 4;20 Suppl 1:I283-I289.	yes	n	HMMs.	PMID: 15262810 [PubMed - in process]
has been significantly perturbed across the conditions of the expression dataset used. AVAILABILITY: Freely available (in Supplementary information). SUPPLEMENTARY INFORMATION: Available at the following URL http://arep.med.harvard.edu/kharchenko/mep/supplements.html PMID: 15262797 [PubMed - in proc	61: Bioinformatics. 2004 Aug 4;20 Suppl 1:I178-I185.	yes	n	Kharchenko P, Vitkup D, Church GM.	PMID: 15262797 [PubMed - in process]
causal networks affecting the traits in a multigenic manner. AVAILABILITY: TraitMap database and GPS are accessible at http://omicspace.riken.jp/gps/ SUPPLEMENTARY INFORMATION: See http://omicspace.riken.jp/info/traitmap.html PMID: 15262794 [PubMed - in process]	62: Bioinformatics. 2004 Aug 4;20 Suppl 1:I152-I160.	yes	n	biomolecular networks.	PMID: 15262794 [PubMed - in process]
is a suitable tool for detecting putative cell cycle regulators in the realm of known human transcription factors. AVAILABILITY: Further details and supplementary data can be obtained from http://corg.molgen.mpg.de/cellcycle PMID: 15262788 [PubMed - in process]	63: Bioinformatics. 2004 Aug 4;20 Suppl 1:I109-I115.	Yes	n	transcription factor binding sites.	PMID: 15262788 [PubMed - in process]
increases. We apply the method to the identification of splice sites, and further evaluate its effect within the context of exon and gene prediction. SUPPLEMENTARY INFORMATION: The datasets built specifically for this paper as well as the full set of results are available at http://genome.imim.es/da	64: Bioinformatics. 2004 Aug 4;20 Suppl 1:I69-I76.	yes	n	Castelo R, Guigo R.	PMID: 15262783 [PubMed - in process]
Demonstration web server and software download, subject to the Virginia Tech Noncommercial License are available at http://gaia.biotech.vt.edu/goat/. SUPPLEMENTARY INFORMATION: Updates, installation and configuration information are available at http://gaia.biotech.vt.edu/goat. PMID: 15256414 [PubMe	65: Bioinformatics. 2004 Dec 12;20(18):3662-4. Epub 2004 Jul 15.	yes	n	Kaluszka A, Gibas C.	PMID: 15256414 [PubMed - indexed for MEDLINE]
pare and query libraries of frequency matrices for TFBSs. AVAILABILITY: Software is available to use over the Web at http://rulai.cshl.edu/MatCompare SUPPLEMENTARY INFORMATION: Database and clustering statistics, matrix families and representatives are available at http://rulai.cshl.edu/MatCompare/S	65: Bioinformatics. 2005 Feb 1;21(3):307-13. Epub 2004 Aug 19.	yes	n	sites.	PMID: 15319260 [PubMed - indexed for MEDLINE]	MeSH Terms:	Algorithms*	Binding Sites	Comparative Study	Protein Binding	Research Support, U.S. Gov't, Non-P.H.S.	Sequence Alignment/methods*	Sequence Analysis, Protein/methods*	Transcription Factors/analysis	Transcription Factors/chemistry*	Substances:	Transcription Factors
al preferences for ubiquitin ligation to target proteins, and compartment-specific amino acid patterns in close proximity to the modified side chain. SUPPLEMENTARY INFORMATION: http://www.people.fas.harvard.edu/~catic. PMID: 15256413 [PubMed - indexed for MEDLINE]	66: Bioinformatics. 2004 Dec 12;20(18):3302-7. Epub 2004 Jul 15.	yes	n	Catic A, Collins C, Church GM, Ploegh HL.	PMID: 15256413 [PubMed - indexed for MEDLINE]
y, it suggests multiple options for storage and queries of the dog RH database. AVAILABILITY: http://idefix.univ-rennes1.fr:8080/Dogs/rh-server.html. SUPPLEMENTARY INFORMATION: All information is available at http://idefix.univ-rennes1.fr:8080/Dogs/help_rh-server.html. PMID: 15256409 [PubMed - index	67: Bioinformatics. 2004 Dec 12;20(18):3665-7. Epub 2004 Jul 15.	yes	n	canine genome.	PMID: 15256409 [PubMed - indexed for MEDLINE]
n the predicted risk groups and the receiver operator characteristics analysis. AVAILABILITY: R programs are available upon request from the authors. SUPPLEMENTARY INFORMATION: http://dna.ucdavis.edu/~hli/bioinfo-surv-supp.pdf. Publication Types: Evaluation Studies Validation Studies PMID: 15256406	68: Bioinformatics. 2004 Dec 12;20(18):3406-12. Epub 2004 Jul 15.	yes	n	survival data.	PMID: 15256406 [PubMed - indexed for MEDLINE]
numerous independent experiments as well as by the analysis of spike-in data. AVAILABILITY: http://www.ifom-firc.it/RESEARCH/Appl_Bioinfo/tools.html. SUPPLEMENTARY INFORMATION: http://www.ifom-firc.it/RESEARCH/Appl_Bioinfo/tools.html. PMID: 15256405 [PubMed - indexed for MEDLINE]	69: Bioinformatics. 2004 Dec 12;20(18):3670-2. Epub 2004 Jul 15.	yes	n	Finocchiaro G, Parise P, Minardi SP, Alcalay M, Muller H.	PMID: 15256405 [PubMed - indexed for MEDLINE]
analysis results and R functions for the proposed methods can be found at http://www.biostat.umn.edu/~baolin/research CONTACT: baolin@biostat.umn.edu SUPPLEMENTARY INFORMATION: http://www.biostat.umn.edu/~baolin/research. Publication Types: Evaluation Studies Validation Studies PMID: 15598833 [PubMe	7: Bioinformatics. 2005 Apr 15;21(8):1565-71. Epub 2004 Dec 14.	yes	n	the improved SAM statistics.	PMID: 15598833 [PubMed - indexed for MEDLINE]
o simulate the parameters from the posteriors. The method is applied to leukemia data from a previous study and a published dataset on breast cancer. SUPPLEMENTARY INFORMATION: http://stat.tamu.edu/people/faculty/bmallick.html. Publication Types: Evaluation Studies Validation Studies PMID: 15256404	70: Bioinformatics. 2004 Dec 12;20(18):3423-30. Epub 2004 Jul 15.	yes	n	Bae K, Mallick BK.	PMID: 15256404 [PubMed - indexed for MEDLINE]
BILITY: A web based user interface which is dynamically linked to the Genome Atlas Database can be accessed via www.cbs.dtu.dk/services/GenomeAtlas/. SUPPLEMENTARY INFORMATION: This paper has a supplemental information page which links to the examples presented: www.cbs.dtu.dk/services/GenomeAtlas/s	71: Bioinformatics. 2004 Dec 12;20(18):3682-6. Epub 2004 Jul 15.	yes	n	sequence data.	PMID: 15256401 [PubMed - indexed for MEDLINE]
ay outweigh the benefit of saving on microarray cost. The microarray data from both platforms show that the major assumption of pooling may not hold. SUPPLEMENTARY INFORMATION: Supplementary material referenced in the text is available at http://linus.nci.nih.gov/brb/TechReport.htm. Publication Type	72: Bioinformatics. 2004 Dec 12;20(18):3318-25. Epub 2004 Jul 9.	yes	y	Shih JH, Michalowska AM, Dobbin K, Ye Y, Qiu TH, Green JE.	PMID: 15247103 [PubMed - indexed for MEDLINE]
tech.res.in/raghava/gpcrpred/. We have also suggested subfamilies for 42 sequences which were previously identified as unclassified ClassA GPCRs. The supplementary information is available at http://www.imtech.res.in/raghava/gpcrpred/info.html. Publication Types: Evaluation Studies PMID: 15215416 [P	73: Nucleic Acids Res. 2004 Jul 1;32(Web Server issue):W383-9.	yes	y	G-protein coupled receptors.	PMID: 15215416 [PubMed - indexed for MEDLINE]
agnostic scan time, expand the target population, improve patient comfort, and facilitate targeted, interventional treatment of infarcted myocardium. Supplementary material for this article can be found on the MRM website at http://www.interscience.wiley.com/jpages/0740-3194/suppmat/index.html. MeSH	74: Magn Reson Med. 2004 Aug;52(2):354-61.	yes	y	interactive MRI without ECG-gating or breath-holding.	PMID: 15282818 [PubMed - indexed for MEDLINE]	MeSH Terms:	Animals	Computer Simulation	Contrast Media/administration & dosage	Humans	Magnetic Resonance Imaging/methods*	Myocardial Infarction/diagnosis*	Swine	Substances:	Contrast Media
of transcription regulatory regions in eukaryotes and can be directly applied to clusters of co-expressed genes obtained in gene expression studies. Supplementary information is available at http://www.mit.edu/ approximately kreiman/resources/cisregul/. Publication Types: Evaluation Studies PMID: 1	74: Nucleic Acids Res. 2004 May 20;32(9):2889-900. Print 2004.	yes	y	sets of co-expressed genes.	PMID: 15155858 [PubMed - indexed for MEDLINE]
ns--membrane proteins and ribosomal proteins--performs significantly better than the same algorithm trained on any single type of data. AVAILABILITY: Supplementary data at http://noble.gs.washington.edu/proj/sdp-svm Publication Types: Evaluation Studies PMID: 15130933 [PubMed - indexed for MEDLINE]	75: Bioinformatics. 2004 Nov 1;20(16):2626-35. Epub 2004 May 6.	yes	y	Lanckriet GR, De Bie T, Cristianini N, Jordan MI, Noble WS.	PMID: 15130933 [PubMed - indexed for MEDLINE]
n one would expect from a random substitution model, indicating a cooperative behaviour for these surfaces residues in terms of this single variable. SUPPLEMENTARY INFORMATION: Additional plots for all of the proteins examined in this paper can be found at: http://www.ebi.ac.uk/~shanahan/PCon/index.	76: Bioinformatics. 2004 Sep 22;20(14):2197-204. Epub 2004 Apr 8.	yes	y	Shanahan HP, Thornton JM.	PMID: 15073014 [PubMed - indexed for MEDLINE]
OP and CATH classifications of proteins, based on their FSSP Z-scores. AVAILABILITY: Free at http://www.weizmann.ac.il/physics/complex/compphys/f2cs/ SUPPLEMENTARY INFORMATION: The site contains links to additional figures and tables. Publication Types: Evaluation Studies PMID: 15059833 [PubMed - in	77: Bioinformatics. 2004 Sep 1;20(13):2150-2. Epub 2004 Apr 1.	yes	y	Getz G, Starovolsky A, Domany E.	PMID: 15059833 [PubMed - indexed for MEDLINE]
ree from the John Innes Centre's Bioinformatics Research Group website at http://jic-bioinfo.bbsrc.ac.uk/bioinformatics-research/software/index.html. SUPPLEMENTARY INFORMATION: A full user-guide for newicktree and installation and usage instructions for mswordtree and available at http://jic-bioinfo	78: Bioinformatics. 2004 Sep 22;20(14):2322-3. Epub 2004 Apr 1.	yes	y	Savva G, Conn J, Dicks J.	PMID: 15059821 [PubMed - indexed for MEDLINE]
ach of these targets. Each entry can be retrieved through multiple methods including multiple pathway name, individual pathway name and disease name. SUPPLEMENTARY INFORMATION: http://bidd.nus.edu.sg/group/trmp/sm.pdf PMID: 15059817 [PubMed - indexed for MEDLINE]	79: Bioinformatics. 2004 Sep 22;20(14):2236-41. Epub 2004 Apr 1.	yes	y	Zheng CJ, Zhou H, Xie B, Han LY, Yap CW, Chen YZ.	PMID: 15059817 [PubMed - indexed for MEDLINE]
eover, its presence in a restricted number of bacteria suggests a possible use for marking plant pathogenicity. CONTACT: francesca.ciccarelli@embl.de SUPPLEMENTARY INFORMATION: Supplementary data (Figures S1 and S2 and Table S1) and the alignment in clustal format are available at http://www.bork.em	8: Bioinformatics. 2005 Apr 15;21(8):1304-7. Epub 2004 Dec 14.	yes	y	Ciccarelli FD, Bork P.	PMID: 15598830 [PubMed - indexed for MEDLINE]
Win32 platform and is free of charge for academic use. For details, visit the web page http://www.bioinfo-hr.org/inca or contact the author directly. SUPPLEMENTARY INFORMATION: Software is accompanied with a user manual and a short tutorial. PMID: 15059815 [PubMed - indexed for MEDLINE]	80: Bioinformatics. 2004 Sep 22;20(14):2329-30. Epub 2004 Apr 1.	yes	y	map.	PMID: 15059815 [PubMed - indexed for MEDLINE]
alias/ and as a web service using a SOAP interface. The complete tool, including sources and data, is available for local installations upon request. SUPPLEMENTARY INFORMATION: Technical documentation is available at http://cbi.labri.fr/outils/alias/asdoc.pdf PMID: 15059813 [PubMed - indexed for MED	81: Bioinformatics. 2004 Sep 22;20(14):2331-2. Epub 2004 Apr 1.	yes	y	Iragne F, Barre A, Goffard N, De Daruvar A.	PMID: 15059813 [PubMed - indexed for MEDLINE]
chical organization. It furthermore has the advantage over both methods of capturing overlapping modules in the presence of combinatorial regulation. SUPPLEMENTARY INFORMATION: http://www.weizmann.ac.il/~barkai/modules Publication Types: Evaluation Studies Validation Studies PMID: 15044247 [PubMed -	82: Bioinformatics. 2004 Sep 1;20(13):1993-2003. Epub 2004 Mar 25.	yes	y	Ihmels J, Bergmann S, Barkai N.	PMID: 15044247 [PubMed - indexed for MEDLINE]
i-lognormal mixture assigns observations to subgroups with the lowest uncertainty. AVAILABILITY: Software is available upon request from the authors. SUPPLEMENTARY INFORMATION: http://www-rcf.usc.edu/~kims/SupplementaryInfo.html Publication Types: Evaluation Studies Validation Studies PMID: 15044245	83: Bioinformatics. 2004 Aug 12;20(12):1896-904. Epub 2004 Mar 25.	yes	y	Siegmund KD, Laird PW, Laird-Offringa IA.	PMID: 15044245 [PubMed - indexed for MEDLINE]
be useful for computing the regulatory ability of the transcriptional regulatory networks in more diverse conditions and in more complex eukaryotes. SUPPLEMENTARY INFORMATION: Matlab code and test data are available at http://www.ee.nthu.edu.tw/~bschen/quantitative/regulatory_network.htm Publicatio	84: Bioinformatics. 2004 Aug 12;20(12):1914-27. Epub 2004 Mar 25.	yes	y	yeast cell cycle.	PMID: 15044243 [PubMed - indexed for MEDLINE]
ologies generated is significantly more likely than the others, Kishino-Hasegawa, Shimodaira-Hasegawa and ELW tests are implemented. Availability and SUPPLEMENTARY INFORMATION: http://www.plantbio.uga.edu/~russell/software.html PMID: 15044241 [PubMed - indexed for MEDLINE]	85: Bioinformatics. 2004 Aug 12;20(12):1977-9. Epub 2004 Mar 25.	yes	y	inference.	PMID: 15044241 [PubMed - indexed for MEDLINE]
ray experiments, with minimal user intervention and time investment. AVAILABILITY: microGENIE is freely available from http://www.cs.vu.nl/microgenie SUPPLEMENTARY INFORMATION: The web site above supplies examples of input and output files. PMID: 15044238 [PubMed - indexed for MEDLINE]	86: Bioinformatics. 2004 Aug 12;20(12):1980-2. Epub 2004 Mar 25.	yes	y	Korotkiy M, Middelburg R, Dekker H, van Harmelen F, Lankelma J.	PMID: 15044238 [PubMed - indexed for MEDLINE]
a simple scoring function based on the KSDP, outperforms two SDP-based software tools, SEQUEST and Sonar MS/MS, in terms of identification accuracy. SUPPLEMENTARY INFORMATION: http://www.jdl.ac.cn/user/yfu/pfind/index.html Publication Types: Evaluation Studies Validation Studies PMID: 15044235 [Pub	87: Bioinformatics. 2004 Aug 12;20(12):1948-54. Epub 2004 Mar 25.	yes	y	identification via tandem mass spectrometry.	PMID: 15044235 [PubMed - indexed for MEDLINE]
hly conserved non-protein-coding elements in the human genome thus contains rich family-like structures, which merit in-depth analysis. AVAILABILITY: Supplementary material to this work is available at http://www.soe.ucsc.edu/~jill/dark.html PMID: 15262779 [PubMed - in process]	87: Bioinformatics. 2004 Aug 4;20 Suppl 1:I40-I48.	yes	y	Bejerano G, Haussler D, Blanchette M.	PMID: 15262779 [PubMed - in process]
e proposed for data normalized using methods established in the field of proteomics. AVAILABILITY: Software is available on request from the authors. SUPPLEMENTARY INFORMATION: There is supplementary material available online at http://www.flychip.org.uk/kreil/pub/2dgels/ Publication Types: Evaluati	88: Bioinformatics. 2004 Sep 1;20(13):2026-34. Epub 2004 Mar 25.	yes	y	expression analysis of 2D difference gel electrophoresis results.	PMID: 15044229 [PubMed - indexed for MEDLINE]
methods we propose are capable of deducing and quantifying functional interactions within and across cellular gene, signaling and metabolic networks. SUPPLEMENTARY INFORMATION: Supplementary material is available at http://www.dbi.tju.edu/bioinformatics2004.pdf Publication Types: Evaluation Studies	89: Bioinformatics. 2004 Aug 12;20(12):1877-86. Epub 2004 Mar 22.	yes	y	expression, protein and metabolite data.	PMID: 15037511 [PubMed - indexed for MEDLINE]
d during the measurements. AVAILABILITY: All programs used for this publication are available on request from the authors. CONTACT: beyer@imb-jena.de SUPPLEMENTARY INFORMATION: Supplementary information about the model and its interpretation can be downloaded from http://www.imb-jena.de/tsb/pad. Pub	9: Bioinformatics. 2005 Apr 15;21(8):1610-6. Epub 2004 Dec 14.	yes	y	Beyer A, Wilhelm T.	PMID: 15598828 [PubMed - indexed for MEDLINE]
otal proteome. AVAILABILITY: MITOPRED program is freely accessible at http://mitopred.sdsc.edu. Source code is available on request from the authors. SUPPLEMENTARY INFORMATION: Training data sets are also available at http://mitopred.sdsc.edu Publication Types: Evaluation Studies Validation Studies	90: Bioinformatics. 2004 Jul 22;20(11):1785-94. Epub 2004 Mar 22.	yes	y	proteins.	PMID: 15037509 [PubMed - indexed for MEDLINE]
t studies of the subsets, make it more amenable to understand the inherent organization and functionality of metabolic networks at the modular level. SUPPLEMENTARY INFORMATION: http://genome.gbf.de/bioinformatics/ PMID: 15037506 [PubMed - indexed for MEDLINE]	91: Bioinformatics. 2004 Aug 12;20(12):1870-6. Epub 2004 Mar 22.	yes	y	connectivity structure of reaction graph.	PMID: 15037506 [PubMed - indexed for MEDLINE]
ons. AVAILABILITY: R code is freely available from http://www.davidbickel.com and may become available from www.r-project.org or www.bioconductor.org SUPPLEMENTARY INFORMATION: Applications to cancer microarrays, an application in the absence of differential expression, pseudocode, and a guide to cu	92: Bioinformatics. 2004 Mar 22;20(5):682-8. Epub 2004 Jan 22.	yes	y	expression differences and estimating their magnitudes.	PMID: 15033875 [PubMed - indexed for MEDLINE]
of traditional journal publications, allowing access to resources, such as video, sound, software, databases, datasets too large to publish, and even supplementary information and discussion. However, unlike traditional publications, continued availability of these online resources is not guaranteed	93: Bioinformatics. 2004 Mar 22;20(5):668-72. Epub 2004 Jan 22.	yes	y	Wren JD.	PMID: 15033874 [PubMed - indexed for MEDLINE]
uch weaker than tRNA genes. Based on the conservation of studied sRNA genes, we also give clues to estimate the total number of sRNA genes in E.coli. SUPPLEMENTARY INFORMATION: Supplementary information is available at http://www.bioinfo.org.cn/SM/sRNAconservation.htm Publication Types: Evaluation S	94: Bioinformatics. 2004 Mar 22;20(5):599-603. Epub 2004 Jan 22.	yes	y	Zhang Y, Zhang Z, Ling L, Shi B, Chen R.	PMID: 15033865 [PubMed - indexed for MEDLINE]
ay outweigh the benefit of saving on microarray cost. The microarray data from both platforms show that the major assumption of pooling may not hold. SUPPLEMENTARY INFORMATION: Supplementary material referenced in the text is available at http://linus.nci.nih.gov/brb/TechReport.htm. Publication Type	95: Bioinformatics. 2004 Dec 12;20(18):3318-25. Epub 2004 Jul 9.	yes	y	Shih JH, Michalowska AM, Dobbin K, Ye Y, Qiu TH, Green JE.	PMID: 15247103 [PubMed - indexed for MEDLINE]	MeSH Terms:	Algorithms*	Comparative Study	Gene Expression Profiling/methods*	Models, Genetic*	Models, Statistical	Oligonucleotide Array Sequence Analysis/methods*	RNA, Messenger/genetics*	Reproducibility of Results	Sample Size	Sensitivity and Specificity	Variation (Genetics)	Substances:	RNA, Messenger
L stylesheets are provided for easy generation of text, html and graphical reports from CisML-formatted data. AVAILABILITY: http://zlab.bu.edu/CisML/ SUPPLEMENTARY INFORMATION: Example CisML-formatted data and XSL stylesheets for report generation are available along with the sample output. PMID: 15	95: Bioinformatics. 2004 Jul 22;20(11):1815-7. Epub 2004 Mar 4.	yes	y	Haverty PM, Weng Z.	PMID: 15001475 [PubMed - indexed for MEDLINE]
of three or four states. AVAILABILITY: LSBSP1 and the NN algorithm have been implemented in PrISM.1, which is available from www.columbia.edu/~ay1/. SUPPLEMENTARY INFORMATION: Supplementary data for the SVM method can be downloaded from the Website www.cs.columbia.edu/compbio/backbone. Publication	96: Bioinformatics. 2004 Jul 10;20(10):1612-21. Epub 2004 Feb 26.	yes	y	Kuang R, Leslie CS, Yang AS.	PMID: 14988121 [PubMed - indexed for MEDLINE]
rom http://www.ncbs.res.in/~faculty/mini/imot/iMOTserver.html. Supplementary Material can be accessed from: http://www.ncbs.res.in/~faculty/mini/imot/supplementary.html. MeSH Terms: Amino Acid Motifs* Databases, Protein Internet Protein Folding Protein-Tyrosine-Phosphatase/classification Sequence An	96: Nucleic Acids Res. 2004 Jul 1;32(Web Server issue):W602-5.	yes	y	Bhaduri A, Pugalenthi G, Gupta N, Sowdhamini R.	PMID: 15215459 [PubMed - indexed for MEDLINE]	MeSH Terms:	Amino Acid Motifs*	Databases, Protein	Internet	Protein Folding	Protein-Tyrosine-Phosphatase/classification	Sequence Analysis, Protein	Sequence Homology, Amino Acid	Software*	User-Computer Interface	Substances:	Protein-Tyrosine-Phosphatase	Secondary Source ID:	PDB/2HNQ
general and could be easily adopted by other projects. AVAILABILITY: The R package matchprobes is available under LGPL at http://www.bioconductor.org SUPPLEMENTARY INFORMATION: The package contains documentation in the form of a vignette and manual pages. PMID: 14988118 [PubMed - indexed for MEDLINE	97: Bioinformatics. 2004 Jul 10;20(10):1651-2. Epub 2004 Feb 26.	yes	y	probe elements.	PMID: 14988118 [PubMed - indexed for MEDLINE]
icle if you access the article at http://dx.doi.org/10.1007/s00216-004-2494-4. A link in the frame on the left on that page takes you directly to the supplementary material. MeSH Terms: Comparative Study Culture Media/chemistry Culture Media/pharmacology Escherichia coli K12/chemistry* Escherichia c	98: Anal Bioanal Chem. 2004 Mar;378(6):1601-7.	yes	y	species with living bacterial cells.	PMID: 15214423 [PubMed - indexed for MEDLINE]	MeSH Terms:	Comparative Study	Culture Media/chemistry	Culture Media/pharmacology	Escherichia coli K12/chemistry*	Escherichia coli K12/drug effects	Escherichia coli K12/metabolism	Selenium Compounds/analysis*	Selenium Compounds/chemistry	Selenium Compounds/metabolism	Spectroscopy, Fourier Transform Infrared/methods	Time Factors	Substances:	Culture Media	Selenium Compounds
hree-dimensional protein structures across eukaryotic organisms. AVAILABILITY: SEDB is publicly available at http://glinka.bio.neu.edu/SEDB/SEDB.html SUPPLEMENTARY INFORMATION: On the SEDB Web site. PMID: 14988102 [PubMed - indexed for MEDLINE]	98: Bioinformatics. 2004 Jul 22;20(11):1801-3. Epub 2004 Feb 26.	yes	y	structures.	PMID: 14988102 [PubMed - indexed for MEDLINE]
various molecular mass distributions (Mathematica). These tools are presented here and briefly compared with other DOSY analysis methods. Electronic Supplementary Material: Supplementary material is available in the online version of this article at http://dx.doi.org/10.1007/s00216-003-2457-1. The	99: Anal Bioanal Chem. 2004 Mar;378(6):1574-8.	yes	y	of a broad, featureless resonance: an application to methylaluminoxane (MAO).	PMID: 15214419 [PubMed]
d and Drug Administration (FDA). The workshop featured presentations by 22 experts and was attended by 65 individuals. The agenda can be found in the supplementary data at www.toxsci.oupjournals.org. Publication Types: Review PMID: 14976355 [PubMed - indexed for MEDLINE]	99: Toxicol Sci. 2004 May;79(1):4-9. Epub 2004 Feb 19.	yes	y	Willett KL, Roth RA, Walker L.	PMID: 14976355 [PubMed - indexed for MEDLINE]
m is useful mainly to improve local marker ordering in linkage groups obtained in other ways. AVAILABILITY: The source code and supplemental data are http://www.iubio.bio.indiana.edu/soft/molbio/qtl/flipper/ CONTACT: ccrane@purdue.edu. Publication Types: Evaluation Studies Validation Studies MeSH Te	1: Bioinformatics. 2005 Apr 15;21(8):1579-91. Epub 2004 Nov 25.	no	n	A nearest-neighboring-end algorithm for genetic mapping.	Crane CF, Crane YM.	PMID: 15564296 [PubMed - indexed for MEDLINE]	MeSH Terms:	Algorithms*	Chromosome Mapping/methods*	Comparative Study	Computer Simulation	DNA Mutational Analysis/methods*	Gene Deletion	Genetic Markers/genetics*	Genetics, Population*	Humans	Linkage (Genetics)/genetics	Models, Genetic*	Models, Statistical	Research Support, U.S. Gov't, Non-P.H.S.	Software*	Substances:	Genetic Markers
pathways and indicate a large diversity in the functional context of the individual gene family members. AVAILABILITY: The SHOPS tool can be found at http://www.bioinformatics.med.uu.nl/shops supplemental data are available at http://humgen.med.uu.nl/publications/vanbakel/pathway/ Publication Types:	2: Bioinformatics. 2004 Nov 1;20(16):2644-55. Epub 2004 May 14.	y	n	Prokaryotic diversity of the Saccharomyces cerevisiae Atx1p-mediated copper	pathway.	PMID: 15145814 [PubMed - indexed for MEDLINE]	MeSH Terms:	Algorithms	Carrier Proteins/genetics*	Carrier Proteins/metabolism*	Comparative Study	Copper/metabolism*	Evolution, Molecular	Gene Expression Profiling/methods*	Gene Expression Regulation, Fungal/physiology	Internet	Operon/genetics	Research Support, Non-U.S. Gov't	Saccharomyces cerevisiae/genetics*	Saccharomyces cerevisiae/metabolism*	Saccharomyces cerevisiae Proteins/genetics*	Saccharomyces cerevisiae Proteins/metabolism*	Sequence Analysis, Protein/methods	Signal Transduction/physiology*	Software	Structure-Activity Relationship	User-Computer Interface	Variation (Genetics)/genetics	Substances:	ATX1 protein, S cerevisiae	Carrier Proteins	Saccharomyces cerevisiae Proteins	Copper
[truncated: 6 more columns]

## Sheet: 2005
Reference		Live?			Journal?
, NetBSD, Solaris and Windows XP. It can be downloaded from http://mesord.sourceforge.net. CONTACT: johan.elf@icm.uu.se; johan.hattne@embl-hamburg.de SUPPLEMENTARY INFORMATION: 'MesoRD User's Guide' and other documents are available at http://mesord.sourceforge.net. PMID: 15817692 [PubMed - indexed	101: Bioinformatics. 2005 Jun 15;21(12):2923-4. Epub 2005 Apr 7.	no	Stochastic reaction-diffusion simulation with MesoRD.	Hattne J, Fange D, Elf J.	n	PMID: 15817692 [PubMed - indexed for MEDLINE]
guidance that appears as an appendix in Supplementary data to this paper should	111: Bioinformatics. 2005 May 1;21(9):1987-94. Epub 2005 Feb 2.	no	A Bayesian approach to reconstructing genetic regulatory networks with hidden	factors.	n	PMID: 15691856 [PubMed - indexed for MEDLINE]
bentities and associate them to biological processes without compromising overall prediction accuracy. AVAILABILITY: Bioconductor compliant R package SUPPLEMENTARY INFORMATION: Complete analyses are available at http://compdiag.molgen.mpg.de/supplements/lottaz05. Publication Types: Evaluation Studie	114: Bioinformatics. 2005 May 1;21(9):1971-8. Epub 2005 Jan 27.	no	Genome Properties: a system for the investigation of prokaryotic genetic content	for microbiology, genome annotation and comparative genomics.	n	PMID: 15677704 [PubMed - indexed for MEDLINE]
ontrary to the assumptions of previous models. AVAILABILITY: Programs are available upon request from the authors in the form of Matlab script files. SUPPLEMENTARY INFORMATION: http://www.cis.upenn.edu/biocomp/manuscripts/bioinformatics_bti245/supp-info.htm l. Publication Types: Evaluation Studies V	117: Bioinformatics. 2005 May 1;21(9):2008-16. Epub 2005 Jan 25.	no	WebACT--an online companion for the Artemis Comparison Tool.	Abbott JC, Aanensen DM, Rutherford K, Butcher S, Spratt BG.	n	PMID: 15671116 [PubMed - indexed for MEDLINE]
2% precision at 50% recall, sufficient for inclusion in a high-quality database. AVAILABILITY: Source code is available from the author upon request. SUPPLEMENTARY INFORMATION: ftp.uni-koeln.de/institute/biochemie/pub/brenda/info/diseaseSupp.pdf. Publication Types: Evaluation Studies PMID: 15661799	119: Bioinformatics. 2005 May 1;21(9):2059-66. Epub 2005 Jan 20.	no	Applying GIFT, a Gene Interactions Finder in Text, to fly literature.	Domedel-Puig N, Wernisch L.	n	PMID: 15661799 [PubMed - indexed for MEDLINE]
ith a previous study of the yeast mitochondrial proteome is presented. AVAILABILITY: A demonstration prototype, interSearch, is available on request. SUPPLEMENTARY INFORMATION: http://ijsr32.infj.ulster.ac.uk/~e10110731/interSearch. PMID: 15657100 [PubMed - indexed for MEDLINE]	121: Bioinformatics. 2005 May 1;21(9):2099-100. Epub 2005 Jan 18.	no	A precise and scalable method for querying genes in chromosomal banding regions	based on cytogenetic annotations.	n	PMID: 15657100 [PubMed - indexed for MEDLINE]
using Java language, and can be executed on the platforms that JVM (Java Virtual Machine) is running. It is available from the authors upon request. SUPPLEMENTARY INFORMATION: Supplementary data are available at http://dragon.kaist.ac.kr/gk. Publication Types: Evaluation Studies Validation Studies	124: Bioinformatics. 2005 May 1;21(9):1927-34. Epub 2005 Jan 12.	no	A hidden Markov model for analyzing ChIP-chip experiments on genome tiling	arrays and its application to p53 binding sequences.	n	PMID: 15647300 [PubMed - indexed for MEDLINE]
mes are 30-40% faster for M-ZDOCK. AVAILABILITY: M-ZDOCK is freely available to academic users at http://zlab.bu.edu/m-zdock/ CONTACT: zhiping@bu.edu SUPPLEMENTARY INFORMATION: http://zlab.bu.edu/m-zdock. Publication Types: Evaluation Studies PMID: 15613396 [PubMed - indexed for MEDLINE]	131: Bioinformatics. 2005 Apr 15;21(8):1472-8. Epub 2004 Dec 21.	no	Prediction of mitochondrial proteins using support vector machine and hidden	markov model.	n	PMID: 15613396 [PubMed - indexed for MEDLINE]
eover, its presence in a restricted number of bacteria suggests a possible use for marking plant pathogenicity. CONTACT: francesca.ciccarelli@embl.de SUPPLEMENTARY INFORMATION: Supplementary data (Figures S1 and S2 and Table S1) and the alignment in clustal format are available at http://www.bork.em	137: Bioinformatics. 2005 Apr 15;21(8):1304-7. Epub 2004 Dec 14.	no	Empirical Bayes screening of many p-values with applications to microarray	studies.	N	PMID: 15598830 [PubMed - indexed for MEDLINE]
bly information. Results are output in spreadsheets containing information that facilitates manual validation. AVAILABILITY: The TERMINUS package and supplementary information can be downloaded from http://www.genome.kbrin.uky.edu/fungi_tel/terminus/ CONTACT: farman@uky.edu. PMID: 15585532 [PubMed -	140: Bioinformatics. 2005 Apr 15;21(8):1695-8. Epub 2004 Dec 7.	no	Molecular decomposition of complex clinical phenotypes using biologically	structured analysis of microarray data.	N	PMID: 15585532 [PubMed - indexed for MEDLINE]
. These mechanisms are key for clonal expansion and for controlling the long term behavior (e.g. programmed cell death) of these cells. AVAILABILITY: Supplementary data is available at http://public.kgi.edu/wild/index.htm and Matlab source code for variational Bayesian learning of SSMs is available	166: Bioinformatics. 2005 Feb 1;21(3):349-56. Epub 2004 Sep 7.	no	Investigating metabolite essentiality through genome-scale analysis of	Escherichia coli production capabilities.	N	PMID: 15353451 [PubMed - indexed for MEDLINE]
of uncharacterized proteins, or relationships among properties. AVAILABILITY: Genome Properties can be found at http://www.tigr.org/Genome_Properties SUPPLEMENTARY INFORMATION: http://www.tigr.org/tigr-scripts/CMR2/genome_properties_references.spl. Publication Types: Evaluation Studies PMID: 1534757	169: Bioinformatics. 2005 Feb 1;21(3):293-306. Epub 2004 Sep 3.	no	Concept-based annotation of enzyme classes.	Hofmann O, Schomburg D.	N	PMID: 15347579 [PubMed - indexed for MEDLINE]
computed genome comparisons, can be viewed online using ACT and are available for download. AVAILABILITY: Freely accessible at http://www.webact.org. SUPPLEMENTARY INFORMATION: User guide and worked examples are available at http://www.webact.org/WebACT/docs. PMID: 16076890 [PubMed - indexed for MED	52: Bioinformatics. 2005 Sep 15;21(18):3665-6. Epub 2005 Aug 2.	no	Integrative data analysis for functional prediction: a multi-objective	optimization approach.	N	PMID: 16076890 [PubMed - indexed for MEDLINE]
nd a web interface for submission of texts to GIFT analysis are available at http://gift.cryst.bbk.ac.uk/gift CONTACT: n.domedel_puig@cryst.bbk.ac.uk SUPPLEMENTARY INFORMATION: Additional documentation, such as the dictionaries and the reference sets, are available at the GIFT website. PMID: 1601436	63: Bioinformatics. 2005 Sep 1;21(17):3582-3. Epub 2005 Jul 12.	no	Detecting clusters of different geometrical shapes in microarray gene expression	data.	N	PMID: 16014369 [PubMed - indexed for MEDLINE]
from other species. AVAILABILITY: The CQS is freely accessible over the Internet at http://moris.csie.ncku.edu.tw/cqs/ CONTACT: clh9@mail.ncku.edu.tw SUPPLEMENTARY INFORMATION: http://moris.csie.ncku.edu.tw/cqs/ Publication Types: Evaluation Studies PMID: 15998663 [PubMed - indexed for MEDLINE]	66: Bioinformatics. 2005 Sep 1;21(17):3469-74. Epub 2005 Jul 5.	no	M-ZDOCK: a grid-based approach for Cn symmetric multimer docking.	Pierce B, Tong W, Weng Z.	N	PMID: 15998663 [PubMed - indexed for MEDLINE]
53 TFBSs are in the promoter region of known genes or associated with previously characterized p53-responsive genes. CONTACT: xsliu@jimmy.harvard.edu SUPPLEMENTARY INFORMATION: Available at the following URL http://genome.dfci.harvard.edu/~xsliu/HMMTiling/index.html. PMID: 15961467 [PubMed - in proc	78: Bioinformatics. 2005 Jun 1;21 Suppl 1:i274-i282.	no	The WHy domain mediates the response to desiccation in plants and bacteria.	Ciccarelli FD, Bork P.	N	PMID: 15961467 [PubMed - in process]
as mitochondrial in S. cerevicae, D. melanogaster, C. elegans, mouse and human proteome respectively. MitPred developed on above hybrid approach and supplementary data are available at http://www.imtech.res.in/raghava/mitpred or http://www.imtech.ac.in/raghava/mitpred. PMID: 16339140 [PubMed - as s	9: J Biol Chem. 2005 Dec 8; [Epub ahead of print]	no	TERMINUS--Telomeric End-Read Mining IN Unassembled Sequences.	Li W, Rehmeyer CJ, Staben C, Farman ML.	N	PMID: 16339140 [PubMed - as supplied by publisher]
strictly constrained by the mitotic phase of the cell cycle and suggesting additional roles during G- and S-phase progression. This article contains Supplementary Material available at http://www.mrw.interscience.wiley.com/suppmat/0730-2312/suppmat/2005/95/spada.ht ml. (c) 2005 Wiley-Liss, Inc. MeS	25: J Cell Biochem. 2005 Aug 1;95(5):885-901.	no	Histone H4 post-translational modifications in chordate mitotic and	endoreduplicative cell cycles.	y	PMID: 15937898 [PubMed - indexed for MEDLINE]	MeSH Terms:	Acetylation	Animals	Chromatin/metabolism*	G1 Phase/physiology*	Gene Expression Regulation	Hela Cells	Histones/genetics	Histones/metabolism*	Humans	Immunoblotting	Immunoprecipitation	Mice	Mitosis*	NIH 3T3 Cells	Protein Processing, Post-Translational	Research Support, Non-U.S. Gov't	S Phase/physiology*	Urochordata	Substances:	Chromatin	Histones
MT3B. The implications of these findings for the regulation of de novo methyltransferases and genomic imprinting are discussed. This article contains Supplementary Material available at http://www.mrw.interscience.wiley.com/suppmat/0730-2312/suppmat/2005/95/chen.htm l. (c) 2005 Wiley-Liss, Inc. MeSH	33: J Cell Biochem. 2005 Aug 1;95(5):902-17.	no	Physical and functional interactions between the human DNMT3L protein and	members of the de novo methyltransferase family.	y	PMID: 15861382 [PubMed - indexed for MEDLINE]	MeSH Terms:	Cells, Cultured	DNA (Cytosine-5-)-Methyltransferase/genetics	DNA (Cytosine-5-)-Methyltransferase/metabolism*	DNA Methylation*	Genomic Imprinting	Glutathione Transferase/genetics	Glutathione Transferase/metabolism	Humans	Immunoprecipitation	Isoenzymes	Kidney/cytology	Kidney/metabolism	Protein Binding	Research Support, N.I.H., Extramural	Research Support, Non-U.S. Gov't	Research Support, U.S. Gov't, P.H.S.	Saccharomyces cerevisiae	Two-Hybrid System Techniques	Substances:	Isoenzymes	DNMT3L protein, human	DNA (Cytosine-5-)-Methyltransferase	Glutathione Transferase	Grant Support:	GM50575/GM/NIGMS	GM64378-01/GM/NIGMS
ss in understanding neural tube closure mechanisms and how these studies can inform our search for the genes that underlie human neural tube defects. Supplementary material for this article can be found on the American Journal of Medical Genetics (Part C) website (http://www.mrw.interscience.wiley.c	35: Am J Med Genet C Semin Med Genet. 2005 May 15;135(1):59-68.	no	Neural tube closure and neural tube defects: studies in animal models reveal	known knowns and known unknowns.	y	PMID: 15806594 [PubMed - indexed for MEDLINE]	MeSH Terms:	Animals	Disease Models, Animal*	Embryonic Development*	Humans	Nerve Tissue Proteins/physiology	Neural Tube Defects/embryology	Neural Tube Defects/pathology*	Research Support, Non-U.S. Gov't	Substances:	Nerve Tissue Proteins
in the critical region. Refined mapping studies need to be performed to further narrow the region and additional candidate genes need to be examined. Supplementary material for this article can be found on the Birth Defects Research (Part A) website (http://www.mrw.interscience.wiley.com/suppmat/154	44: Birth Defects Res A Clin Mol Teratol. 2005 Mar;73(3):154-61.	no	Toward positional cloning of the curly tail gene.	Brouns MR, Peeters MC, Geurts JM, Merckx DM, Engelen JJ, Hekking JW,	y	PMID: 15678492 [PubMed - indexed for MEDLINE]	MeSH Terms:	Animals	Cloning, Molecular	Cytogenetic Analysis	DNA, Complementary	DNA-Binding Proteins/genetics*	DNA-Binding Proteins/metabolism	Linkage (Genetics)	Mice	Mice, Inbred BALB C	Microsatellite Repeats	Research Support, Non-U.S. Gov't	Sequence Analysis, DNA	Transcription Factors/genetics*	Transcription Factors/metabolism	Substances:	DNA, Complementary	DNA-Binding Proteins	Transcription Factors	grainy head-like 3, mouse
the CAFASP-DP evaluation results are available at http://cafasp4.bioinformatics.buffalo.edu/dp/update.html CONTACT: hkaur@bioinformatics.buffalo.edu SUPPLEMENTARY INFORMATION: Available at http://cafasp4.bioinformatics.buffalo.edu/dp/update.html. Publication Types: Evaluation Studies PMID: 15840708	96: Bioinformatics. 2005 Jun 15;21(12):2917-20. Epub 2005 Apr 19.	No	Meta-DP: domain prediction meta-server.	Saini HK, Fischer D.	n	PMID: 15840708 [PubMed - indexed for MEDLINE]
source code and the executable program are available either from http://sienabiografix.com or http://sadic.sourceforge.net CONTACT: niccolai@unisi.it SUPPLEMENTARY INFORMATION: http://www.Sienabiogzefix.com/publication. Publication Types: Evaluation Studies PMID: 15827080 [PubMed - indexed for MEDLI	98: Bioinformatics. 2005 Jun 15;21(12):2856-60. Epub 2005 Apr 12.	No	Three-dimensional computation of atom depth in complex molecular structures.	Varrazzo D, Bernini A, Spiga O, Ciutti A, Chiellini S, Venditti V, Bracci L,	n	PMID: 15827080 [PubMed - indexed for MEDLINE]
CONCLUSION: There continues to be marked	177: Bioinformatics. 2005 Dec 23; [Epub ahead of print]	No real Link	Ill-health retirement: national rates and updated guidance for occupational	Poole CJ, Bass CM, Sorrell JE, Thompson ME, Harrison JR, Archer AD; Association	n
icense) at http://bioinf.scri.ac.uk/lp/programs.html, and requires Python 2.3 or higher, and recent versions of the ReportLab and BioPython packages. SUPPLEMENTARY INFORMATION: A user manual, example code and images are available at http://bioinf.scri.ac.uk/lp/programs.html. PMID: 16377612 [PubMed -	1: Bioinformatics. 2005 Dec 23; [Epub ahead of print]	yes	GenomeDiagram: a Python package for the visualisation of large-scale genomic	data.	n	PMID: 16377612 [PubMed - as supplied by publisher]
s data in dot plot-like matrix views. AVAILABILITY: software is freely available at www.win.tue.nl/dnavis; the source code is available upon request. SUPPLEMENTARY INFORMATION: Figures are at the publisher's site, other information and examples are at www.win.tue.nl/dnavis. PMID: 16332715 [PubMed -	10: Bioinformatics. 2005 Dec 6; [Epub ahead of print]	yes	DNAVis: interactive visualization of comparative genome annotations.	Fiers MW, van de Wetering H, Peeters TH, van Wijk JJ, Nap JP.	n	PMID: 16332715 [PubMed - as supplied by publisher]
f how genes function in symbiotic processes in both Rhizobia and their host plants. AVAILABILITY: http://nodmutdb.vbi.vt.edu CONTACT: cmao@vbi.vt.edu SUPPLEMENTARY INFORMATION: Database schema and data curation model are available at http://nodmutdb.vbi.vt.edu. PMID: 15817696 [PubMed - indexed for M	100: Bioinformatics. 2005 Jun 15;21(12):2927-9. Epub 2005 Apr 7.	yes	NodMutDB: a database for genes and mutants involved in symbiosis.	Mao C, Qiu J, Wang C, Charles TC, Sobral BW.	n	PMID: 15817696 [PubMed - indexed for MEDLINE]
e-profile alignment algorithms where the normalization of alignment scores has traditionally been a challenging task. CONTACT: aleksandar@eidogen.com SUPPLEMENTARY INFORMATION: http://www.eidogen-sertanty.com/Documents/convergent_island_stats_sup.pdf. Publication Types: Evaluation Studies PMID: 1581	102: Bioinformatics. 2005 Jun 15;21(12):2827-31. Epub 2005 Apr 7.	yes	Convergent Island Statistics: a fast method for determining local alignment	score significance.	n	PMID: 15817690 [PubMed - indexed for MEDLINE]
ide insight into the extent of differential expression across genes. AVAILABILITY: http://www.bioconductor.org CONTACT: stefanie.scheid@molgen.mpg.de SUPPLEMENTARY INFORMATION: Please visit our software webpage on http://compdiag.molgen.mpg.de/software. PMID: 15817688 [PubMed - indexed for MEDLINE]	103: Bioinformatics. 2005 Jun 15;21(12):2921-2. Epub 2005 Apr 7.	yes	twilight; a Bioconductor package for estimating the local false discovery rate.	Scheid S, Spang R.	n	PMID: 15817688 [PubMed - indexed for MEDLINE]
nts to build pipelines for sequence processing is provided. AVAILABILITY: http://www.lbm.fmvz.usp.br/egene/ CONTACT: alan@ime.usp.br; argruber@usp.br SUPPLEMENTARY INFORMATION: http://www.lbm.fmvz.usp.br/egene/ PMID: 15814554 [PubMed - indexed for MEDLINE]	104: Bioinformatics. 2005 Jun 15;21(12):2812-3. Epub 2005 Apr 6.	yes	EGene: a configurable pipeline generation system for automated sequence	analysis.	n	PMID: 15814554 [PubMed - indexed for MEDLINE]
be perfectly suited to portray transcriptional regulatory networks. AVAILABILITY: The R code is available on request. CONTACT: cykao@csie.ntu.edu.tw SUPPLEMENTARY INFORMATION: http://www.csie.ntu.edu.tw/~b89x035/yeast/ Publication Types: Evaluation Studies PMID: 15802287 [PubMed - indexed for MEDLI	105: Bioinformatics. 2005 Jun 15;21(12):2883-90. Epub 2005 Mar 31.	yes	A stochastic differential equation model for quantifying transcriptional	regulatory network in Saccharomyces cerevisiae.	n	PMID: 15802287 [PubMed - indexed for MEDLINE]
d increase in speed over existing programs. AVAILABILITY: Source code for gmap and associated programs is available at http://www.gene.com/share/gmap SUPPLEMENTARY INFORMATION: http://www.gene.com/share/gmap. Publication Types: Evaluation Studies PMID: 15728110 [PubMed - indexed for MEDLINE]	106: Bioinformatics. 2005 May 1;21(9):1859-75. Epub 2005 Feb 22.	yes	GMAP: a genomic mapping and alignment program for mRNA and EST sequences.	Wu TD, Watanabe CK.	n	PMID: 15728110 [PubMed - indexed for MEDLINE]
onal classes have been affected. MEGO is available free of charge for academic use and may be downloaded from http://www.dxy.cn/mego/MEGOInstall.EXE. Supplementary information can be found on the authors' web page at http://www.dxy.cn/mego/ and at the BioTechniques' web site at http://www. BioTechni	107: Biotechniques. 2005 Feb;38(2):277-83.	yes	MEGO: gene functional module expression based on gene ontology.	Tu K, Yu H, Zhu M.	n	PMID: 15727134 [PubMed - indexed for MEDLINE]
mponents in the mixture model, we suggest an alternative criterion, ICL-BIC, which is shown to perform better in selecting the correct mixture model. SUPPLEMENTARY INFORMATION: http://odin.mdacc.tmc.edu/~yuanj/highcorgeneanno.html. PMID: 15713737 [PubMed - indexed for MEDLINE]	108: Bioinformatics. 2005 May 1;21(9):2118-22. Epub 2005 Feb 15.	yes	Applications of beta-mixture models in bioinformatics.	Ji Y, Wu C, Liu P, Wang J, Coombes KR.	n	PMID: 15713737 [PubMed - indexed for MEDLINE]
fference in their size. AVAILABILITY: http://www.dion.che.udel.edu/multiscale/Introduction.html. Fortran 90 code available for academic use by email. SUPPLEMENTARY INFORMATION: Details about the binomial tau-leap algorithm, software and a manual are available at the above website. PMID: 15699024 [Pu	109: Bioinformatics. 2005 May 1;21(9):2136-7. Epub 2005 Feb 4.	yes	Time accelerated Monte Carlo simulations of biological networks using the	binomial tau-leap method.	n	PMID: 15699024 [PubMed - indexed for MEDLINE]
variation in rates of early retirement due to ill-health within and between	11: Bioinformatics. 2005 Dec 6; [Epub ahead of print]	yes	physicians.	of Local Authority Medical Advisers.	n	PMID: 16332714 [PubMed - as supplied by publisher]
organizations that warrants further investigation. The general and specific	110: Bioinformatics. 2005 May 1;21(9):1846-52. Epub 2005 Feb 2.	yes	Identification of GPI anchor attachment signals by a Kohonen self-organizing	map.	n	PMID: 15691858 [PubMed - indexed for MEDLINE]
help occupational physicians to make equitable recommendations when assessing	112: Bioinformatics. 2005 May 1;21(9):2083-4. Epub 2005 Feb 3.	yes	SNPsFinder--a web-based application for genome-wide discovery of single	nucleotide polymorphisms in microbial genomes.	n	PMID: 15691853 [PubMed - indexed for MEDLINE]
for CADLIVE. AVAILABILITY: All materials can be freely downloaded from http://kurata21.bio.kyutech.ac.jp/grid/grid_layout.htm; http://www.cadlive.jp/ SUPPLEMENTARY INFORMATION: http://kurata21.bio.kyutech.ac.jp/grid/grid_layout.htm; http://www.cadlive.jp/ Publication Types: Evaluation Studies PMID:	113: Bioinformatics. 2005 May 1;21(9):2036-42. Epub 2005 Jan 27.	yes	A grid layout algorithm for automatic drawing of biochemical networks.	Li W, Kurata H.	n	PMID: 15677705 [PubMed - indexed for MEDLINE]
the methods described in this paper and R code for the virtual mass spectrometer are available at http://bioinformatics.mdanderson.org/software.html SUPPLEMENTARY INFORMATION: http://bioinformatics.mdanderson.org/supplements.html. Publication Types: Clinical Trial Validation Studies PMID: 15673564	115: Bioinformatics. 2005 May 1;21(9):1764-75. Epub 2005 Jan 26.	yes	Feature extraction and quantification for mass spectrometry in biomedical	applications using the mean spectrum.	n	PMID: 15673564 [PubMed - indexed for MEDLINE]
ith homology to all S.cerevisiae mitochondrially targeted proteins. One hundred twenty eight of these proteins are novel and are of unknown function. SUPPLEMENTARY INFORMATION: Supplementary tables will be available from http://www.sickkids.ca/Robinsonlab/ PMID: 15671119 [PubMed - indexed for MEDLIN	116: Bioinformatics. 2005 May 1;21(9):1825-30. Epub 2005 Jan 25.	yes	Computational identification of human mitochondrial proteins based on homology	to yeast mitochondrially targeted proteins.	n	PMID: 15671119 [PubMed - indexed for MEDLINE]
enome, and an expression and cloning approach has been coupled with the predictions of the method. Two genes discovered by this method are discussed. SUPPLEMENTARY INFORMATION: All data used and the results obtained in the cross-validation analysis are available at http://www.soi.city.ac.uk/~conklin	118: Bioinformatics. 2005 May 1;21(9):1776-81. Epub 2005 Jan 20.	yes	Gene finding for the helical cytokines.	Conklin D, Haldeman B, Gao Z.	n	PMID: 15661800 [PubMed - indexed for MEDLINE]
fs are consistent with published data regarding the binding specificity of the proteins. AVAILABILITY: THEME is freely available for download. Online SUPPLEMENTARY INFORMATION: http://jura.wi.mit.edu/fraenkel/THEME. PMID: 16332710 [PubMed - as supplied by publisher]	12: Bioinformatics. 2005 Dec 6; [Epub ahead of print]	yes	A hypothesis-based approach for identifying the binding specificity of	regulatory proteins from chromatin immunoprecipitation data.	n	PMID: 16332710 [PubMed - as supplied by publisher]
ow that these highly central residues are strongly correlated with the presence of hot spots of binding free energy. CONTACT: ao-mesa@fujirebio.co.jp SUPPLEMENTARY INFORMATION: http://www.fujirebio.co.jp/support/index.php (under construction). PMID: 15659419 [PubMed - indexed for MEDLINE]	120: Bioinformatics. 2005 Apr 15;21(8):1311-5. Epub 2005 Jan 19.	yes	Topology of small-world networks of protein-protein complex structures.	del Sol A, Fujihashi H, O'Meara P.	n	PMID: 15659419 [PubMed - indexed for MEDLINE]
emic users at http://ophid.utoronto.ca, both in tab-delimited and PSI-MI formats. Commercial users, please contact I.J. CONTACT: juris@ai.utoronto.ca SUPPLEMENTARY INFORMATION: http://ophid.utoronto.ca/supplInfo.pdf. Publication Types: Evaluation Studies PMID: 15657099 [PubMed - indexed for MEDLINE]	122: Bioinformatics. 2005 May 1;21(9):2076-82. Epub 2005 Jan 18.	yes	Online predicted human interaction database.	Brown KR, Jurisica I.	n	PMID: 15657099 [PubMed - indexed for MEDLINE]
s illustrated by outlining several current applications. AVAILABILITY: The database is accessible via the world wide web at http://salilab.org/pibase SUPPLEMENTARY INFORMATION: http://salilab.org/pibase/suppinfo.html. PMID: 15657096 [PubMed - indexed for MEDLINE]	123: Bioinformatics. 2005 May 1;21(9):1901-7. Epub 2005 Jan 18.	yes	PIBASE: a comprehensive database of structurally defined protein interfaces.	Davis FP, Sali A.	n	PMID: 15657096 [PubMed - indexed for MEDLINE]
gorithm. AVAILABILITY: The web tool and a reduced version for local installation are freely available at http://igbmc.u-strasbg.fr/GOAnno/GOAnno.html SUPPLEMENTARY INFORMATION: The website supplies a detailed explanation and illustration of the algorithm at http://igbmc.u-strasbg.fr/GOAnno/GOAnnoHel	125: Bioinformatics. 2005 May 1;21(9):2095-6. Epub 2005 Jan 12.	yes	GOAnno: GO annotation based on multiple alignment.	Chalmel F, Lardenois A, Thompson JD, Muller J, Sahel JA, Leveillard T, Poch O.	n	PMID: 15647299 [PubMed - indexed for MEDLINE]
native first exons. As a result, we detected a number of unreported alternative first exons, some of which are regulated in a tissue-specific manner. SUPPLEMENTARY INFORMATION: http://www.bioinfo.sfc.keio.ac.jp/research/intron. PMID: 15647298 [PubMed - indexed for MEDLINE]	126: Bioinformatics. 2005 May 1;21(9):1758-63. Epub 2005 Jan 12.	yes	Computational analysis suggests that alternative first exons are involved in	tissue-specific transcription in rice (Oryza sativa).	n	PMID: 15647298 [PubMed - indexed for MEDLINE]
er two popular motif-finding programs, MEME and AlignACE. AVAILABILITY: SOMBRERO is available free of charge from http://bioinf.nuigalway.ie/sombrero SUPPLEMENTARY INFORMATION: http://bioinf.nuigalway.ie/sombrero/additional. Publication Types: Evaluation Studies PMID: 15647296 [PubMed - indexed for	127: Bioinformatics. 2005 May 1;21(9):1807-14. Epub 2005 Jan 12.	yes	Transcription factor binding site identification using the self-organizing map.	Mahony S, Hendrix D, Golden A, Smith TJ, Rokhsar DS.	n	PMID: 15647296 [PubMed - indexed for MEDLINE]
ific scores in order to obtain reliable and valid estimates. AVAILABILITY: The Selecton web server is available at: http://selecton.bioinfo.tau.ac.il SUPPLEMENTARY INFORMATION: More information is available at http://selecton.bioinfo.tau.ac.il/overview.html. A set of examples is available at http://	128: Bioinformatics. 2005 May 1;21(9):2101-3. Epub 2005 Jan 12.	yes	Selecton: a server for detecting evolutionary forces at a single amino-acid	site.	n	PMID: 15647294 [PubMed - indexed for MEDLINE]
(2) multiple tumor subtypes and (3) survival times. AVAILABILITY: Code to implement SAFE in the statistical package R is available from the authors. SUPPLEMENTARY INFORMATION: http://www.bios.unc.edu/~fwright/SAFE. Publication Types: Evaluation Studies Validation Studies PMID: 15647293 [PubMed - in	129: Bioinformatics. 2005 May 1;21(9):1943-9. Epub 2005 Jan 12.	yes	Significance analysis of functional categories in gene expression studies: a	structured permutation approach.	n	PMID: 15647293 [PubMed - indexed for MEDLINE]
ical knowledge. AVAILABILITY: Software is freely available for academic use as a Matlab package, called GENLAB: http://genlab.tudelft.nl/genlab.html. SUPPLEMENTARY INFORMATION: Additional data, results and figures can be found at http://genlab.tudelft.nl/larna.html. PMID: 16332709 [PubMed - as suppl	13: Bioinformatics. 2005 Dec 6; [Epub ahead of print]	yes	Least Absolute Regression Network Analysis of the murine osteoblast	differentiation network.	n	PMID: 16332709 [PubMed - as supplied by publisher]
interface at http://systemsbiology.northwestern.edu/BNICE (site under construction). CONTACT: vassily@northwestern.edu or broadbelt@northwestern.edu SUPPLEMENTARY INFORMATION: http://systemsbiology.northwestern.edu/BNICE/publications. Publication Types: Evaluation Studies PMID: 15613400 [PubMed - i	130: Bioinformatics. 2005 Apr 15;21(8):1603-9. Epub 2004 Dec 21.	yes	Exploring the diversity of complex metabolic networks.	Hatzimanikatis V, Li C, Ionita JA, Henry CS, Jankowski MD, Broadbelt LJ.	n	PMID: 15613400 [PubMed - indexed for MEDLINE]
ee MIAME compliance. AVAILABILITY: The application is available from the author at http://www.ansorge-group.embl.de/bloader CONTACT: schwager@embl.de SUPPLEMENTARY INFORMATION: For more details on BLoader visit the above web page. PMID: 15613394 [PubMed - indexed for MEDLINE]	132: Bioinformatics. 2005 Apr 15;21(8):1727-9. Epub 2004 Dec 21.	yes	Bloader--a batch loader application for MIAMExpress.	Schwager C, Blake J.	n	PMID: 15613394 [PubMed - indexed for MEDLINE]
d improve metabolomics by multidisciplinary cooperation. AVAILABILITY: http://csbdb.mpimp-golm.mpg.de/gmd.html CONTACT: Steinhauser@mpimp-golm.mpg.de SUPPLEMENTARY INFORMATION: http://csbdb.mpimp-golm.mpg.de/ PMID: 15613389 [PubMed - indexed for MEDLINE]	133: Bioinformatics. 2005 Apr 15;21(8):1635-8. Epub 2004 Dec 21.	yes	GMD@CSB.DB: the Golm Metabolome Database.	Kopka J, Schauer N, Krueger S, Birkemeyer C, Usadel B, Bergmuller E, Dormann P,	n	PMID: 15613389 [PubMed - indexed for MEDLINE]
atics.leeds.ac.uk/ppi_pred. The dataset of 180 proteins used in this study is also available via the same web site. CONTACT: westhead@bmb.leeds.ac.uk SUPPLEMENTARY INFORMATION: http://www.bioinformatics.leeds.ac.uk/ppi-pred/supp-material. Publication Types: Evaluation Studies PMID: 15613384 [PubMed	134: Bioinformatics. 2005 Apr 15;21(8):1487-94. Epub 2004 Dec 21.	yes	Improved prediction of protein-protein binding sites using a support vector	machines approach.	n	PMID: 15613384 [PubMed - indexed for MEDLINE]
s on synthetic data it clearly outperforms both programs on all real data alignments used in terms of speed and final likelihood values. Availability SUPPLEMENTARY INFORMATION: RAxML-III including all alignments and final trees mentioned in this paper is freely available as open source code at http:	135: Bioinformatics. 2005 Feb 15;21(4):456-63. Epub 2004 Dec 17.	yes	RAxML-III: a fast program for maximum likelihood-based inference of large	phylogenetic trees.	n	PMID: 15608047 [PubMed - indexed for MEDLINE]
analysis results and R functions for the proposed methods can be found at http://www.biostat.umn.edu/~baolin/research CONTACT: baolin@biostat.umn.edu SUPPLEMENTARY INFORMATION: http://www.biostat.umn.edu/~baolin/research. Publication Types: Evaluation Studies Validation Studies PMID: 15598833 [PubMe	136: Bioinformatics. 2005 Apr 15;21(8):1565-71. Epub 2004 Dec 14.	yes	Differential gene expression detection using penalized linear regression models:	the improved SAM statistics.	n	PMID: 15598833 [PubMed - indexed for MEDLINE]
d during the measurements. AVAILABILITY: All programs used for this publication are available on request from the authors. CONTACT: beyer@imb-jena.de SUPPLEMENTARY INFORMATION: Supplementary information about the model and its interpretation can be downloaded from http://www.imb-jena.de/tsb/pad. Pub	138: Bioinformatics. 2005 Apr 15;21(8):1610-6. Epub 2004 Dec 14.	yes	Dynamic simulation of protein complex formation on a genomic scale.	Beyer A, Wilhelm T.	n	PMID: 15598828 [PubMed - indexed for MEDLINE]
sting programs (ADHoRe and LineUp) for chromosomal homology detection and found that in general CloseUp compares favorably. AVAILABILITY: CloseUp and supplementary information are available at http://www.igb.uci.edu/servers/cgss.html CONTACT: pfbaldi@ics.uci.edu. Publication Types: Evaluation Studie	139: Bioinformatics. 2005 Apr 15;21(8):1339-48. Epub 2004 Dec 7.	yes	Statistical detection of chromosomal homology using shared-gene density alone.	Hampson SE, Gaut BS, Baldi P.	n	PMID: 15585535 [PubMed - indexed for MEDLINE]
rve distances between examples in the projected subspaces. AVAILABILITY: http://homes.dsi.unimi.it/~valenti/SW/clusterv/download/clusterv_1.0.tar.gz. SUPPLEMENTARY INFORMATION: http://homes.dsi.unimi.it/~valenti/SW/clusterv. PMID: 16332708 [PubMed - as supplied by publisher]	14: Bioinformatics. 2005 Dec 6; [Epub ahead of print]	yes	Clusterv: a tool for assessing the reliability of clusters discovered in DNA	microarray data.	n	PMID: 16332708 [PubMed - as supplied by publisher]
classification. AVAILABILITY: The HykGene software is freely available at http://www.cs.dartmouth.edu/~wyh/software.htm CONTACT: wyh@cs.dartmouth.edu SUPPLEMENTARY INFORMATION: Supplementary material is available from http://www.cs.dartmouth.edu/~wyh/hykgene/supplement/index.htm. Publication Types:	141: Bioinformatics. 2005 Apr 15;21(8):1530-7. Epub 2004 Dec 7.	yes	HykGene: a hybrid approach for selecting marker genes for phenotype	classification using microarray gene expression data.	n	PMID: 15585531 [PubMed - indexed for MEDLINE]
e use of a variety of score matrices for different subclasses of glycans due to their complexity is also discussed. CONTACT: mami@kuicr.kyoto-u.ac.jp SUPPLEMENTARY INFORMATION: The glycan score matrix can be downloaded from http://kanehisa.kuicr.kyoto-u.ac.jp/Paper/kcam/glycanMatrix0.1.txt. Publicat	142: Bioinformatics. 2005 Apr 15;21(8):1457-63. Epub 2004 Dec 7.	yes	A score matrix to reveal the hidden links in glycans.	Aoki KF, Mamitsuka H, Akutsu T, Kanehisa M.	n	PMID: 15585530 [PubMed - indexed for MEDLINE]
downloaded from http://itb.biologie.hu-berlin.de/~futschik/software/R/OLIN. It underlies the GPL version 2. CONTACT: m.futschik@biologie.hu-berlin.de SUPPLEMENTARY INFORMATION: Further information about the methods used in the OLIN software package can be found at http://itb.biologie.hu-berlin.de/~f	143: Bioinformatics. 2005 Apr 15;21(8):1724-6. Epub 2004 Dec 7.	yes	OLIN: optimized normalization, visualization and quality testing of two-channel	microarray data.	n	PMID: 15585527 [PubMed - indexed for MEDLINE]
Gene Ontology database. AVAILABILITY: VennMaster is platform-independent (Java 1.4.2) and has been tested on Windows (XP, 2000), Mac OS X, and Linux. Supplementary information and the software (free for non-commercial use) are available at http://www.informatik.uni-ulm.de/ni/mitarbeiter/HKestler/ven	144: Bioinformatics. 2005 Apr 15;21(8):1592-5. Epub 2004 Nov 30.	yes	Generalized Venn diagrams: a new method of visualizing complex genetic set	relations.	n	PMID: 15572472 [PubMed - indexed for MEDLINE]
est possible mechanisms of action of the core elements in the promoters with multiple transcription start sites. CONTACT: ioschikhes-1@medctr.osu.edu SUPPLEMENTARY INFORMATION: Supplementary information is available at http://bmi.osu.edu/~ilya/synergy/Gershenzon_SuppMat-R.pdf. Publication Types: Eva	145: Bioinformatics. 2005 Apr 15;21(8):1295-300. Epub 2004 Nov 30.	yes	Synergy of human Pol II core promoter elements revealed by statistical sequence	analysis.	n	PMID: 15572469 [PubMed - indexed for MEDLINE]
data set on acute lymphocytic leukemia. AVAILABILITY: The R-package MACAT can be obtained from http://www.compdiag.molgen.mpg.de/software/macat.shtml SUPPLEMENTARY INFORMATION: http://www.compdiag.molgen.mpg.de/software/macat.shtml. Publication Types: Evaluation Studies PMID: 15572464 [PubMed - inde	146: Bioinformatics. 2005 May 1;21(9):2112-3. Epub 2004 Nov 30.	yes	MACAT--microarray chromosome analysis tool.	Toedling J, Schmeier S, Heinig M, Georgi B, Roepcke S.	n	PMID: 15572464 [PubMed - indexed for MEDLINE]
ILABILITY: The software is publicly available under the GNU general public licence from http://www.cs.may.ie/distributed CONTACT: tom.naughton@may.ie SUPPLEMENTARY INFORMATION: Full documentation and a user manual is available from http://www.cs.may.ie/distributed. Publication Types: Evaluation Stud	147: Bioinformatics. 2005 Apr 15;21(8):1705-6. Epub 2004 Nov 25.	yes	DSEARCH: sensitive database searching using distributed computing.	Keane TM, Naughton TJ.	n	PMID: 15564297 [PubMed - indexed for MEDLINE]
f signal pathway databases. AVAILABILITY: The pipeline software components are freely available on request to the authors. CONTACT: dstates@umich.edu SUPPLEMENTARY INFORMATION: http://stateslab.bioinformatics.med.umich.edu/software.html. PMID: 15564295 [PubMed - indexed for MEDLINE]	148: Bioinformatics. 2005 Apr 15;21(8):1653-8. Epub 2004 Nov 25.	yes	Wnt pathway curation using automated natural language processing: combining	statistical methods with partial and full parse for knowledge extraction.	n	PMID: 15564295 [PubMed - indexed for MEDLINE]
were written in PERL and are freely available at http://www.soybase.org/publication_data/Nelson/ESTminer/ESTminer.html CONTACT: nelsonrt@iastate.edu SUPPLEMENTARY INFORMATION: Figures and dataset can be obtained from: http://www.soybase.org/publication_data/Nelson/ESTminer/ESTminer.html. Publicatio	149: Bioinformatics. 2005 Mar 1;21(5):691-3. Epub 2004 Nov 5.	yes	ESTminer: a suite of programs for gene and allele identification.	Nelson RT, Grant D, Shoemaker RC.	n	PMID: 15531616 [PubMed - indexed for MEDLINE]
on proteins of known structure. AVAILABILITY: Paircoil2 is freely available as a web application and for download at http://paircoil2.csail.mit.edu. SUPPLEMENTARY INFORMATION: Available at the journal's web site and at the Paircoil2 web site. PMID: 16317077 [PubMed - as supplied by publisher]	15: Bioinformatics. 2005 Nov 29; [Epub ahead of print]	yes	Paircoil2: improved prediction of coiled coils from sequence.	McDonnell AV, Jiang T, Keating AE, Berger B.	n	PMID: 16317077 [PubMed - as supplied by publisher]
provide a coherent framework for functional genomic datamining. AVAILABILITY: Free availability over the Internet. CONTACT: f.c.p.holstege@med.uu.nl SUPPLEMENTARY INFORMATION: http://www.genomics.med.uu.nl/pub/pk/comb_gen_network. Publication Types: Evaluation Studies Validation Studies PMID: 15531	150: Bioinformatics. 2005 Apr 15;21(8):1644-52. Epub 2004 Nov 5.	yes	Predicting gene function through systematic analysis and quality assessment of	high-throughput data.	n	PMID: 15531615 [PubMed - indexed for MEDLINE]
ring of microarray signals. AVAILABILITY: LabArray is available at http://www.eng.nus.edu.sg/civil/Labarray/labarray.htm CONTACT: cveliuwt@nus.edu.sg SUPPLEMENTARY INFORMATION: Screenshots and instructions for use are available at the above website. Publication Types: Evaluation Studies PMID: 155095	151: Bioinformatics. 2005 Mar 1;21(5):689-90. Epub 2004 Oct 27.	yes	LabArray: real-time imaging and analytical tool for microarrays.	Ng JK, Liu WT.	n	PMID: 15509598 [PubMed - indexed for MEDLINE]
quence data, with the emphasis on studies of rates and patterns of sequence evolution. AVAILABILITY: http://www.hyphy.org CONTACT: muse@stat.ncsu.edu SUPPLEMENTARY INFORMATION: HyPhydocumentation and tutorials are available at http://www.hyphy.org. PMID: 15509596 [PubMed - indexed for MEDLINE]	152: Bioinformatics. 2005 Mar 1;21(5):676-9. Epub 2004 Oct 27.	yes	HyPhy: hypothesis testing using phylogenies.	Pond SL, Frost SD, Muse SV.	n	PMID: 15509596 [PubMed - indexed for MEDLINE]
www.psort.org/psortb. Standalone version: Available through the website under GNU General Public License. CONTACT: psort-mail@sfu.ca, brinkman@sfu.ca SUPPLEMENTARY INFORMATION: http://www.psort.org/psortb/supplementaryinfo.html. Publication Types: Evaluation Studies PMID: 15501914 [PubMed - indexed	153: Bioinformatics. 2005 Mar 1;21(5):617-23. Epub 2004 Oct 22.	yes	PSORTb v.2.0: expanded prediction of bacterial protein subcellular localization	and insights gained from comparative proteome analysis.	n	PMID: 15501914 [PubMed - indexed for MEDLINE]
vel follow-up analysis. AVAILABILITY: The R package arrayMagic is available with BSD license at http://www.bioconductor.org CONTACT: a.buness@dkfz.de SUPPLEMENTARY INFORMATION: The package contains documentation in the form of manual pages and a vignette with a guided tour of a typical workflow. PMI	154: Bioinformatics. 2005 Feb 15;21(4):554-6. Epub 2004 Sep 28.	yes	arrayMagic: two-colour cDNA microarray quality control and preprocessing.	Buness A, Huber W, Steiner K, Sultmann H, Poustka A.	n	PMID: 15454413 [PubMed - indexed for MEDLINE]
automated assignment program. AVAILABILITY: APART is available from http://sir.lanl.gov/NMR/APART.htm CONTACT: npawley@lanl.gov; rmichalczyk@lanl.gov SUPPLEMENTARY INFORMATION: Manual pages with installation instructions, procedures and screen shots can also be found at http://sir.lanl.gov/NMR/APART	155: Bioinformatics. 2005 Mar 1;21(5):680-2. Epub 2004 Sep 23.	yes	APART: automated preprocessing for NMR assignments with reduced tedium.	Pawley NH, Gans JD, Michalczyk R.	n	PMID: 15388520 [PubMed - indexed for MEDLINE]
blically available at the GeneNote website, http://genecards.weizmann.ac.il/genenote/ and, GEO accession GSE803. CONTACT: doron.lancet@weizmann.ac.il SUPPLEMENTARY INFORMATION: Four tables available at the above site. Publication Types: Evaluation Studies PMID: 15388519 [PubMed - indexed for MEDLINE	156: Bioinformatics. 2005 Mar 1;21(5):650-9. Epub 2004 Sep 23.	yes	Genome-wide midrange transcription profiles reveal expression level	relationships in human tissue specification.	n	PMID: 15388519 [PubMed - indexed for MEDLINE]
atabase of Interacting Proteins. The validity of our approach is successfully tested against other available techniques. CONTACT: leone@isiosf.isi.it SUPPLEMENTARY INFORMATION: http://isiosf.isi.it/~pagnani Publication Types: Evaluation Studies Validation Studies PMID: 15377508 [PubMed - indexed for	157: Bioinformatics. 2005 Jan 15;21(2):239-47. Epub 2004 Sep 17.	yes	Predicting protein functions with message passing algorithms.	Leone M, Pagnani A.	n	PMID: 15377508 [PubMed - indexed for MEDLINE]
e drawing methods. AVAILABILITY: RDP2 is available free from the RDP2 website (http://darwin.uvigo.es/rdp/rdp.html) CONTACT: darren@science.uct.ac.za SUPPLEMENTARY INFORMATION: Detailed descriptions of RDP2 and the methods it implements are included in the program manual, which can be downloaded fro	158: Bioinformatics. 2005 Jan 15;21(2):260-2. Epub 2004 Sep 17.	yes	RDP2: recombination detection and analysis from sequence alignments.	Martin DP, Williamson C, Posada D.	n	PMID: 15377507 [PubMed - indexed for MEDLINE]
scribed below. A PhenomicDB implementation differing in some technical details has been set up for the public at Metalife AG http://www.phenomicDB.de SUPPLEMENTARY INFORMATION: database model, semantic mapping table. PMID: 15374875 [PubMed - indexed for MEDLINE]	159: Bioinformatics. 2005 Feb 1;21(3):418-20. Epub 2004 Sep 16.	yes	PhenomicDB: a multi-species genotype/phenotype database for comparative	phenomics.	n	PMID: 15374875 [PubMed - indexed for MEDLINE]
slightly exceeded that of the Smith-Waterman algorithm and two Hidden Markov Model-based algorithms. AVAILABILITY: www.inf.u-szeged.hu/~kocsor/CBM05 (supplementary data). PMID: 16317070 [PubMed - as supplied by publisher]	3: Bioinformatics. 2005 Dec 20; [Epub ahead of print]	yes	Application of compression-based distance measures to protein sequence	classification: a methodological study.	n	PMID: 16317070 [PubMed - as supplied by publisher]
intosh and Windows operating systems and is available from http://bioinf.may.ie/software/clann. Source code is available on request from the authors. SUPPLEMENTARY INFORMATION: Clann has been written in the C programming language. Source code is available on request. PMID: 15374874 [PubMed - indexed	159: Bioinformatics. 2005 Feb 1;21(3):418-20. Epub 2004 Sep 16.	yes	Clann: investigating phylogenetic information through supertree analyses.	Creevey CJ, McInerney JO.	n	PMID: 15374874 [PubMed - indexed for MEDLINE]
LITY: The R package is freely available at http://www.inapg.inra.fr/ens_rech/mathinfo/recherche/mathematique/outil.html CONTACT: delmar@inapg.inra.fr SUPPLEMENTARY INFORMATION: http://www.inapg.inra.fr/ens_rech/mathinfo/recherche/mathematique/outil.html. Publication Types: Evaluation Studies PMID: 1	161: Bioinformatics. 2005 Feb 15;21(4):502-8. Epub 2004 Sep 16.	yes	VarMixt: efficient variance modelling for the differential analysis of	replicated gene expression data.	n	PMID: 15374871 [PubMed - indexed for MEDLINE]
ion on time-lagged co-regulation between genes/gene clusters. AVAILABILITY: The software is available upon request. CONTACT: jiliping@comp.nus.edu.sg SUPPLEMENTARY INFORMATION: Supplementary tables and figures for this paper can be found at c. Publication Ty	162: Bioinformatics. 2005 Feb 15;21(4):509-16. Epub 2004 Sep 16.	yes	Identifying time-lagged gene clusters using gene expression data.	Ji L, Tan KL.	n	PMID: 15374868 [PubMed - indexed for MEDLINE]
n sequences. AVAILABILITY: The program is freely available for non-profit organizations, upon request to the authors. CONTACT: giorgio.valle@unipd.it SUPPLEMENTARY INFORMATION: The program has been tested on the Caenorhabditis elegans genome using word lengths of 12, 14 and 16 bases. The full analys	163: Bioinformatics. 2005 Mar 1;21(5):582-8. Epub 2004 Sep 16.	yes	RAP: a new computer program for de novo identification of repeated sequences in	whole genomes.	n	PMID: 15374857 [PubMed - indexed for MEDLINE]
s against random patterns. Wet-experimentally discovered motifs reported in the literature were also used to confirm the effectiveness of our method. SUPPLEMENTARY INFORMATION: http://sdmc.i2r.a-star.edu.sg/BindingMotifPairs. Publication Types: Evaluation Studies Validation Studies PMID: 15374856 [P	164: Bioinformatics. 2005 Feb 1;21(3):314-24. Epub 2004 Sep 16.	yes	Discovery of stable and significant binding motif pairs from PDB complexes and	protein interaction datasets.	n	PMID: 15374856 [PubMed - indexed for MEDLINE]
nsional functional genomics datasets, VizRank can systematically find relevant biological patterns. AVAILABILITY: http://www.ailab.si/supp/bi-vizrank SUPPLEMENTARY INFORMATION: http://www.ailab.si/supp/bi-vizrank. PMID: 15358614 [PubMed - indexed for MEDLINE]	165: Bioinformatics. 2005 Feb 1;21(3):413-4. Epub 2004 Sep 9.	yes	VizRank: finding informative data projections in functional genomics by machine	learning.	n	PMID: 15358614 [PubMed - indexed for MEDLINE]
AILABILITY: A CRC card template, XML representation and XML schema are freely available at http://people.musc.edu/~zhengw/CRCCard/CRC_Card_Index.html SUPPLEMENTARY INFORMATION: Supplemental Figures 1-4. PMID: 15353449 [PubMed - indexed for MEDLINE]	167: Bioinformatics. 2005 Feb 1;21(3):415-7. Epub 2004 Sep 7.	yes	Capturing biological information with class-responsibility-collaboration cards.	Shegogue D, Zheng WJ.	n	PMID: 15353449 [PubMed - indexed for MEDLINE]
downloaded for Mac, Windows and Unix operating systems. Each package includes installation instructions, program documentation and a sample dataset. SUPPLEMENTARY INFORMATION: A description of system requirements and installation instructions can be found at http://snap.cifr.ncsu.edu. PMID: 1535344	168: Bioinformatics. 2005 Feb 1;21(3):402-4. Epub 2004 Sep 7.	yes	SNAP: workbench management tool for evolutionary population genetic analysis.	Price EW, Carbone I.	n	PMID: 15353448 [PubMed - indexed for MEDLINE]
LITY: All data generated in this study are available for download and browsing at http://pedant.gsf.de/ARIA/index.htm. CONTACT: d.frishman@wzw.tum.de SUPPLEMENTARY INFORMATION: http://pedant.gsf.de/ARIA/index.htm. PMID: 16306393 [PubMed - as supplied by publisher]	17: Bioinformatics. 2005 Nov 1;21(Suppl_3):iii49-iii57.	yes	Mining sequence annotation databanks for association patterns.	Artamonova II, Frishman G, Gelfand MS, Frishman D.	n	PMID: 16306393 [PubMed - as supplied by publisher]
D scores, NPL scores, P-values and other parameters. AVAILABILITY: http://www.uni-wuerzburg.de/nephrologie/molecular_genetics/molecular_genetics.ht m SUPPLEMENTARY INFORMATION: Supplementary information is available on the website. PMID: 15347576 [PubMed - indexed for MEDLINE]	170: Bioinformatics. 2005 Feb 1;21(3):405-7. Epub 2004 Sep 3.	yes	easyLINKAGE: a PERL script for easy and automated two-/multi-point linkage	analyses.	n	PMID: 15347576 [PubMed - indexed for MEDLINE]
prove useful for detecting novel overlapping genes--especially short coding ORFs in viruses. AVAILABILITY: Programs may be obtained from the authors. SUPPLEMENTARY INFORMATION: http://biochem.otago.ac.nz/double.html. Publication Types: Evaluation Studies PMID: 15347574 [PubMed - indexed for MEDLINE]	171: Bioinformatics. 2005 Feb 1;21(3):282-92. Epub 2004 Sep 3.	yes	Detecting overlapping coding sequences with pairwise alignments.	Firth AE, Brown CM.	n	PMID: 15347574 [PubMed - indexed for MEDLINE]
or factorial experiment design and template loading methods to ease the submission process for large experiments. AVAILABILITY: http://barleybase.org SUPPLEMENTARY INFORMATION: BarleyExpress Users Manual. PMID: 15347571 [PubMed - indexed for MEDLINE]	172: Bioinformatics. 2005 Feb 1;21(3):399-401. Epub 2004 Sep 3.	yes	BarleyExpress: a web-based submission tool for enriched microarray database	annotations.	n	PMID: 15347571 [PubMed - indexed for MEDLINE]
pare and query libraries of frequency matrices for TFBSs. AVAILABILITY: Software is available to use over the Web at http://rulai.cshl.edu/MatCompare SUPPLEMENTARY INFORMATION: Database and clustering statistics, matrix families and representatives are available at http://rulai.cshl.edu/MatCompare/S	173: Bioinformatics. 2005 Feb 1;21(3):307-13. Epub 2004 Aug 19.	yes	Similarity of position frequency matrices for transcription factor binding	sites.	n	PMID: 15319260 [PubMed - indexed for MEDLINE]
simulation package Dizzy. It is available for download at http://labs.systemsbiology.net/bolouri/software/Dizzy/ CONTACT: dorrell@systemsbiology.org SUPPLEMENTARY INFORMATION: A conceptual model of the regulatory part of the galactose utilization pathway in yeast, used as an example in the paper, i	174: Bioinformatics. 2005 Jan 15;21(2):208-17. Epub 2004 Aug 19.	yes	A method for estimating stochastic noise in large genetic regulatory networks.	Orrell D, Ramsey S, de Atauri P, Bolouri H.	n	PMID: 15319259 [PubMed - indexed for MEDLINE]
ta flow and to customize their analyses by combining common data analysis tools to fit their needs. AVAILABILITY: http://www.ailab.si/supp/bi-visprog SUPPLEMENTARY INFORMATION: http://www.ailab.si/supp/bi-visprog. PMID: 15308546 [PubMed - indexed for MEDLINE]	175: Bioinformatics. 2005 Feb 1;21(3):396-8. Epub 2004 Aug 12.	yes	Microarray data mining with visual programming.	Curk T, Demsar J, Xu Q, Leban G, Petrovic U, Bratko I, Shaulsky G, Zupan B.	n	PMID: 15308546 [PubMed - indexed for MEDLINE]
easured over different subsets of patients. A possible biological explanation for these properties is discussed. CONTACT: eytan.domany@weizmann.ac.il SUPPLEMENTARY INFORMATION: http://www.weizmann.ac.il/physics/complex/compphys/downloads/liate/ Publication Types: Evaluation Studies Validation Studie	176: Bioinformatics. 2005 Jan 15;21(2):171-8. Epub 2004 Aug 12.	yes	Outcome signature genes in breast cancer: is there a unique set?	Ein-Dor L, Kela I, Getz G, Givol D, Domany E.	n	PMID: 15308542 [PubMed - indexed for MEDLINE]
lassification scheme named DALI, which is found to be more accurate, but extremely slow. The software is available upon request from the authors. The supplementary information on ProtClass method can be found at: http://xena1.ddns.comp.nus.edu.sg/ approximately genesis/PClass.htm. PMID: 16305330 [Pu	18: J Comput Biol. 2005 Nov;12(9):1221-41.	yes	Automatic 3D protein structure classification without structural alignment.	Aung Z, Tan KL.	n	PMID: 16305330 [PubMed - in process]
algorithm, BDTree provides a higher prediction accuracy in cross-validations. AVAILABILITY: The software is available upon request from the authors. SUPPLEMENTARY INFORMATION: http://cic.cs.wustl.edu/bdtree/. PMID: 16303796 [PubMed - as supplied by publisher]	19: Bioinformatics. 2005 Nov 22; [Epub ahead of print]	yes	A bi-dimensional regression tree approach to the modeling of gene expression	regulation.	n	PMID: 16303796 [PubMed - as supplied by publisher]
s successful in estimating gene networks that capture many known relationships as well as several unknown relationships which are likely to be novel. Supplementary information is available at http://bonsai.ims.u-tokyo.ac.jp/~tamada/bayesnet/. PMID: 16374908 [PubMed - in process]	2: J Bioinform Comput Biol. 2005 Dec;3(6):1295-313.	yes	Utilizing evolutionary information and gene expression data for estimating gene	networks with bayesian network models.	n	PMID: 16374908 [PubMed - in process]
he first time by characterizing the genomic environment in which the ancestral island emerged and its subsequent transfers to other bacterial genera. SUPPLEMENTARY INFORMATION: http://www.unil.ch/comparativegenometrics/collyn_et_al_2005/collyn.htm. PMID: 16303795 [PubMed - as supplied by publisher]	20: Bioinformatics. 2005 Nov 22; [Epub ahead of print]	yes	Describing ancient horizontal gene transfers at the nucleotide and gene levels	by comparative pathogenicity island genometrics.	n	PMID: 16303795 [PubMed - as supplied by publisher]
iption factor binding sites in non-coding DNA. AVAILABILITY: ACANA software and test sequence data are publicly available at http://BioMedEmpire.org/ SUPPLEMENTARY INFORMATION: Supplementary materials are available at Bioinformatics online. CONTACT: li3@niehs.nih.gov. PMID: 16301203 [PubMed - in pro	21: Bioinformatics. 2006 Jan 1;22(1):29-34. Epub 2005 Nov 13.	yes	PATIKAweb: a Web interface for analyzing biological pathways through advanced	querying and visualization.	n	PMID: 16301203 [PubMed - in process]
g facilities to various pathway exchange formats. AVAILABILITY: The Web site is freely accessible to non-commercial users from http://web.patika.org. SUPPLEMENTARY INFORMATION: Detailed information is available on the tool Web site (http://www.cs.bilkent.edu.tr/~patikaweb), including key features, s	22: Bioinformatics. 2005 Nov 15; [Epub ahead of print]	yes	Intervention in a family of Boolean networks.	Choudhary A, Datta A, Bittner ML, Dougherty ER.	n	PMID: 16287939 [PubMed - as supplied by publisher]
evise a control strategy that reduces the WNT5A gene's action in affecting biological regulation. AVAILABILITY: The software is available on request. SUPPLEMENTARY INFORMATION: The supplementary Information is available at http://ee.tamu.edu/~edward/tree. PMID: 16286362 [PubMed - as supplied by publ	23: Bioinformatics. 2005 Nov 12; [Epub ahead of print]	yes	Pathway recognition and augmentation by computational analysis of microarray	expression data.	n	PMID: 16286362 [PubMed - as supplied by publisher]
ith rates of 10-fold or better 10-20% of the time. AVAILABILITY: The software is available for academic research use free of charge by email request. SUPPLEMENTARY INFORMATION: Data used in the paper may be downloaded from http://www.jainlab.org/downloads.html. PMID: 16278238 [PubMed - as supplied b	24: Bioinformatics. 2005 Nov 8; [Epub ahead of print]	yes	ClaNC: point-and-click software for classifying microarrays to nearest	centroids.	n	PMID: 16278238 [PubMed - as supplied by publisher]
vailable as an R package. AVAILABILITY: ClaNC is freely available from http://students.washington.edu/adabney/clanc CONTACT: adabney@u.washington.edu SUPPLEMENTARY INFORMATION: http://students.washington.edu/adabney/clanc/figure2.pdf. PMID: 16269418 [PubMed - in process]	25: Bioinformatics. 2006 Jan 1;22(1):122-3. Epub 2005 Nov 2.	yes	An efficient comprehensive search algorithm for tagSNP selection using linkage	disequilibrium criteria.	n	PMID: 16269418 [PubMed - in process]
d FESTA has been developed based on this algorithm. The program is freely available and can be downloaded at http://www.sph.umich.edu/csg/qin/FESTA/. SUPPLEMENTARY INFORMATION: http://www.sph.umich.edu/csg/qin/FESTA/. PMID: 16269414 [PubMed - as supplied by publisher]	26: Bioinformatics. 2005 Nov 3; [Epub ahead of print]	yes	A genotype calling algorithm for affymetrix SNP arrays.	Rabbee N, Speed TP.	n	PMID: 16269414 [PubMed - as supplied by publisher]
tware is implemented in R and is available from Bioconductor or from the first author at nrabbee@post.harvard.edu. CONTACT: nrabbee@stat.berkeley.edu SUPPLEMENTARY INFORMATION: http://www.stat.berkeley.edu/users/nrabbee/693.pdf. PMID: 16267090 [PubMed - in process]	27: Bioinformatics. 2006 Jan 1;22(1):7-12. Epub 2005 Nov 2.	yes	Sequence-based heuristics for faster annotation of non-coding RNA families.	Weinberg Z, Ruzzo WL.	n	PMID: 16267090 [PubMed - in process]
f ncRNA families. AVAILABILITY: The source code is available under GNU Public License at the supplementary web site. CONTACT: zasha@cs.washington.edu SUPPLEMENTARY INFORMATION: http://bio.cs.washington.edu/supplements/zasha-HeurHmm-2004/ (Technical details, results, C++ code). PMID: 16267089 [PubMed	28: Bioinformatics. 2006 Jan 1;22(1):35-9. Epub 2005 Nov 2.	yes	Improved spliced alignment from an information theoretic approach.	Zhang M, Gish W.	n	PMID: 16267089 [PubMed - in process]
http://blast.wustl.edu/exalin. The software (scripts, source code and binaries) is copyrighted but free for all to use. CONTACT: gish@blast.wustl.edu SUPPLEMENTARY INFORMATION: http://blast.wustl.edu/exalin/exalin-supplement.pdf. PMID: 16267086 [PubMed - in process]	29: Bioinformatics. 2006 Jan 1;22(1):13-20. Epub 2005 Nov 2.	yes	BioContrasts: extracting and exploiting protein-protein contrastive relations	from biomedical literature.	n	PMID: 16267086 [PubMed - in process]
ways. AVAILABILITY: BioContrasts can be accessed at http://biocontrasts.i2r.a-star.edu.sg. It is also mirrored at http://biocontrasts.biopathway.org. SUPPLEMENTARY INFORMATION: Supplementary materials are available at Bioinformatics online. PMID: 16368768 [PubMed - as supplied by publisher]	3: Bioinformatics. 2005 Dec 20; [Epub ahead of print]	yes	BioThesaurus: a web-based thesaurus of protein and gene names.	Liu H, Hu ZZ, Zhang J, Wu C.	n	PMID: 16368768 [PubMed - as supplied by publisher]
same names. AVAILABILITY: BioThesaurus is accessible for online searching at http://pir.georgetown.edu/iprolink/biothesaurus Contact: hfliu@umbc.edu SUPPLEMENTARY INFORMATION: Supplementary data are accessible at http://pir.georgetown.edu/iprolink/biothesaurus/supplement/ PMID: 16267085 [PubMed - i	30: Bioinformatics. 2006 Jan 1;22(1):103-5. Epub 2005 Nov 2.	yes	SSEP-Domain: protein domain prediction by alignment of secondary structure	elements and profiles.	n	PMID: 16267085 [PubMed - in process]
riments. Evaluation of the final version shows further improvement over these results together with a significant speed-up. AVAILABILITY: The server, supplementary information, and the detailed predictions are available at http://www.bio.ifi.lmu.de/SSEP/. PMID: 16267083 [PubMed - as supplied by publ	4: Genome Inform Ser Workshop Genome Inform. 2005;16(1):49-58.	yes	libSRES: a C library for stochastic ranking evolution strategy for parameter	estimation.	n	PMID: 16267083 [PubMed - as supplied by publisher]
tisfactory. AVAILABILITY: The source code (in C) is free for academic users at http://csbl.bmb.uga.edu/~jix/science/libSRES/ CONTACT: xyn@bmb.uga.edu SUPPLEMENTARY INFORMATION: Detailed documentation for libSRES is available at http://csbl.bmb.uga.edu/~jix/science/libSRES/ PMID: 16267082 [PubMed - i	32: Bioinformatics. 2006 Jan 1;22(1):124-6. Epub 2005 Nov 2.	yes	Intelligent client for integrating bioinformatics services.	Navas-Delgado I, Rojano-Munoz Mdel M, Ramirez S, Perez AJ, Andres Leon E,	n	PMID: 16267082 [PubMed - in process]
s in Spain. AVAILABILITY: The INB (National Institute for Bioinformatics, Spain) platform is available at www.inab.org/MOWServ CONTACT: ots@ac.uma.es SUPPLEMENTARY INFORMATION: http://www.inab.org/Help/Main/index.html. PMID: 16257987 [PubMed - in process]	33: Bioinformatics. 2006 Jan 1;22(1):106-11. Epub 2005 Oct 27.	yes	A generic motif discovery algorithm for sequential data.	Jensen KL, Styczynski MP, Rigoutsos I, Stephanopoulos GN.	n	PMID: 16257987 [PubMed - in process]
e discovery of conserved protein substructures. AVAILABILITY: Gemoda is freely available at http://web.mit.edu/bamel/gemoda CONTACT: gregstep@mit.edu SUPPLEMENTARY INFORMATION: Available at http://web.mit.edu/bamel/gemoda. PMID: 16257985 [PubMed - in process]	34: Bioinformatics. 2006 Jan 1;22(1):21-8. Epub 2005 Oct 27.	yes	Robust multi-scale clustering of large DNA microarray datasets with the	consensus algorithm.	n	PMID: 16257985 [PubMed - in process]
m ClusterLustre, and the simulated dataset for testing are available upon request from T.G. and O.W. CONTACT: tg@biocentrum.dtu.dk and owi@imm.dtu.dk SUPPLEMENTARY INFORMATION: http://www.cmb.dtu.dk/ PMID: 16257984 [PubMed - as supplied by publisher]	35: Bioinformatics. 2006 Jan 1;22(1):58-67. Epub 2005 Oct 27.	yes	Gene selection using support vector machines with non-convex penalty.	Zhang HH, Ahn J, Lin X, Park C.	n	PMID: 16257984 [PubMed - as supplied by publisher]
tasets and has produced very promising results. AVAILABILITY: MATLAB codes are available upon request from the authors. CONTACT: hzhang@stat.ncsu.edu SUPPLEMENTARY INFORMATION: http://www4.stat.ncsu.edu/~hzhang/research.html. PMID: 16249260 [PubMed - in process]	36: Bioinformatics. 2006 Jan 1;22(1):88-95. Epub 2005 Oct 25.	yes	Integrating time-course microarray gene expression profiles with cytotoxicity	for identification of biomarkers in primary rat hepatocytes exposed to cadmium.	n	PMID: 16249260 [PubMed - in process]
atlab source code is available upon request and DNA microarray data are available at GEO (http://www.ncbi.nlm.nih.gov/geo). Contact: cwang61@ucla.edu SUPPLEMENTARY INFORMATION: Supplementary data are available at Bioinformatics online. PMID: 16249259 [PubMed - in process]	37: Bioinformatics. 2006 Jan 1;22(1):77-87. Epub 2005 Oct 25.	yes	PilZ domain is part of the bacterial c-di-GMP binding protein.	Amikam D, Galperin MY.	n	PMID: 16249259 [PubMed - in process]
system, could provide clues to multiple functions of the c-di-GMP in bacterial pathogenesis and cell development. Contact: galperin@ncbi.nlm.nih.gov SUPPLEMENTARY INFORMATION: http://www.ncbi.nlm.nih.gov/Complete_Genomes/SigCensus/PilZ.html. PMID: 16249258 [PubMed - in process]	38: Bioinformatics. 2006 Jan 1;22(1):3-6. Epub 2005 Oct 25.	yes	Identifying genes from up-down properties of microarray expression series.	Willbrand K, Radvanyi F, Nadal JP, Thiery JP, Fink TM.	n	PMID: 16249258 [PubMed - in process]
hmark, we blindly identified genes from yeast cell cycles without selecting for periodic or any other anticipated behaviour. CONTACT: tmf20@cam.ac.uk SUPPLEMENTARY INFORMATION: The complete versions of Table 2 and Figure 4, as well as other material, can be found at http://www.lps.ens.fr/~willbran/u	39: Bioinformatics. 2005 Oct 15;21(20):3859-64.	yes	Identification of conserved structural features at sequentially degenerate	locations in transcription factor binding sites.	n	PMID: 16221984 [PubMed - indexed for MEDLINE]
vement in our ability to find these sites in genomic sequences. Availability: ICSF is freely available to academic users at http://zlab.bu.edu/ICSF . Supplementary information: http://zlab.bu.edu/ICSF . PMID: 16362906 [PubMed - indexed for MEDLINE]	4: Genome Inform Ser Workshop Genome Inform. 2005;16(1):49-58.	yes	ARTS: alignment of RNA tertiary structures.	Dror O, Nussinov R, Wolfson H.	n	PMID: 16362906 [PubMed - indexed for MEDLINE]
uct an all-against-all comparison of all the RNA structures currently available in the Protein Data Bank. AVAILABILITY: The program, a web-server and supplementary information are available on http://bioinfo3d.cs.tau.ac.il/ARTS CONTACT: oranit@post.tau.ac.il. PMID: 16204124 [PubMed - in process]	40: Bioinformatics. 2005 Sep 1;21 Suppl 2:ii47-ii53.	yes	Implementing the iHOP concept for navigation of biomedical literature.	Hoffmann R, Valencia A.	n	PMID: 16204124 [PubMed - in process]
s cerevisiae and Escherichia coli. AVAILABILITY: iHOP is freely accessible at http://www.pdg.cnb.uam.es/UniPub/iHOP/ CONTACT: hoffmann@cbio.mskcc.org SUPPLEMENTARY INFORMATION: Supplementary data are available at Bioinformatics online. PMID: 16204114 [PubMed - in process]	41: Bioinformatics. 2005 Sep 1;21 Suppl 2:ii252-ii258.	yes	Lineage-specific gene loss following mitochondrial endosymbiosis and its	potential for function prediction in eukaryotes.	n	PMID: 16204114 [PubMed - in process]
ar history of gene loss events, and we use this property to predict functional interactions among proteins in our set. CONTACT: T.Gabaldon@cmbi.ru.nl SUPPLEMENTARY INFORMATION: Sequences and trees for the selected orthologous groups can be accessed at http://www.cmbi.kun.nl/~jagabald/table_groupsb.h	42: Bioinformatics. 2005 Sep 1;21 Suppl 2:ii144-ii150.	yes	A fully Bayesian model to cluster gene-expression profiles.	Vogl C, Sanchez-Cabo F, Stocker G, Hubbard S, Wolkenhauer O, Trajanoski Z.	n	PMID: 16204094 [PubMed - in process]
n when some values were missing. AVAILABILITY: The code is available at http://genome.tugraz.at/BayesianClustering/ CONTACT: claus.vogl@vu-wien.ac.at SUPPLEMENTARY INFORMATION: The supplementary material is available at http://genome.tugraz.at/BayesianClustering/ PMID: 16204092 [PubMed - in process]	43: Bioinformatics. 2005 Sep 1;21 Suppl 2:ii130-ii136.	yes	Inference of transcriptional regulatory network by two-stage constrained space	factor analysis.	n	PMID: 16204092 [PubMed - in process]
ulatory networks obtained for Saccharomyces cerevisiae, one under the normal growth condition and the other under the environmental stress condition. SUPPLEMENTARY INFORMATION: http://kiefer.stat.ucla.edu/lap2/download/bti656_supplement.pdf. PMID: 16144806 [PubMed - indexed for MEDLINE]	44: Bioinformatics. 2005 Nov 1;21(21):4033-8. Epub 2005 Sep 6.	yes	Detection of DNA copy number alterations using penalized least squares	regression.	n	PMID: 16144806 [PubMed - indexed for MEDLINE]
nts while appropriately controlling the false positives. AVAILABILITY: http://bioinformatics.med.yale.edu/DNACopyNumber CONTACT: hongyu.zhao@yale.edu SUPPLEMENTARY INFORMATION: http://bioinformatics.med.yale.edu/DNACopyNumber. PMID: 16131523 [PubMed - indexed for MEDLINE]	45: Bioinformatics. 2005 Oct 15;21(20):3811-7. Epub 2005 Aug 30.	yes	Detecting single-feature polymorphisms using oligonucleotide arrays and	robustified projection pursuit.	n	PMID: 16131523 [PubMed - indexed for MEDLINE]
e Barley Dominant versus Recessive. AVAILABILITY: The algorithm is available upon request from the corresponding author. CONTACT: xinping.cui@ucr.edu SUPPLEMENTARY INFORMATION: http://faculty.ucr.edu/~xpcui. Publication Types: Evaluation Studies PMID: 16118260 [PubMed - indexed for MEDLINE]	46: Bioinformatics. 2005 Oct 15;21(20):3852-8. Epub 2005 Aug 23.	yes	ORIOGEN: order restricted inference for ordered gene expression data.	Peddada S, Harris S, Zajd J, Harvey E.	n	PMID: 16118260 [PubMed - indexed for MEDLINE]
iehs.nih.gov/dirbb/oriogen/index.cfm CONTACT: peddada@niehs.nih.gov (for statistical questions) and oriogen@constellagroup.com (for software support) SUPPLEMENTARY INFORMATION: ORIOGEN has a full set of help files. Also, an example input file is provided with the download. PMID: 16109745 [PubMed - i	47: Bioinformatics. 2005 Oct 15;21(20):3933-4. Epub 2005 Aug 18.	yes	MESHI: a new library of Java classes for molecular modeling.	Kalisman N, Levi A, Maximova T, Reshef D, Zafriri-Lynn S, Gleyzer Y, Keasar C.	n	PMID: 16109745 [PubMed - indexed for MEDLINE]
are freely available at http://www.cs.bgu.ac.il/~meshi; the MESHI API is available at http://www.cs.bgu.ac.il/~meshi/API CONTACT: keasar@cs.bgu.ac.il SUPPLEMENTARY INFORMATION: The Supplementary information includes (1) a detailed description of several key packages and classes, and (2) a brief pres	48: Bioinformatics. 2005 Oct 15;21(20):3931-2. Epub 2005 Aug 16.	yes	A geometric invariant-based framework for the analysis of protein conformational	space.	n	PMID: 16105898 [PubMed - indexed for MEDLINE]
ailable conformations reveals that the number of preferred local conformations is several orders of magnitude smaller than that suggested previously. SUPPLEMENTARY INFORMATION: www.it.iitb.ac.in/~ashish/bioinfo2005/. PMID: 16096349 [PubMed - indexed for MEDLINE]	49: Bioinformatics. 2005 Sep 15;21(18):3622-8. Epub 2005 Aug 11.	yes	eQTL Explorer: integrated mining of combined genetic linkage and expression	experiments.	n	PMID: 16096349 [PubMed - indexed for MEDLINE]
nd powerful tool to interrogate these very large and complex datasets. AVAILABILITY: The application is freely available for non-commercial research. SUPPLEMENTARY INFORMATION: Documentation, source code and a demonstration version are available at www.bioinformatics.ic.ac.uk/eqtl/. PMID: 16357031 [	5: Bioinformatics. 2005 Dec 15; [Epub ahead of print]	yes	ProRule: a new database containing functional and structural information on	PROSITE profiles.	n	PMID: 16357031 [PubMed - as supplied by publisher]
he position of structurally and/or functionally critical amino acids, as well as the condition they must fulfill to play their biological role. These supplementary data should help function determination and annotation of the UniProt Swiss-Prot knowledgebase. ProRule also contains information about	50: Bioinformatics. 2005 Nov 1;21(21):4060-6. Epub 2005 Aug 9.	yes	Study of coordinative gene expression at the biological process level.	Yu T, Sun W, Yuan S, Li KC.	n	PMID: 16091411 [PubMed - indexed for MEDLINE]
lt to find otherwise. Using another dataset, we report a sharply different network structure featuring cellular responses under environmental stress. SUPPLEMENTARY INFORMATION: http://kiefer.stat.ucla.edu/lap2/download/KL_supplement.pdf. PMID: 16076891 [PubMed - indexed for MEDLINE]	51: Bioinformatics. 2005 Sep 15;21(18):3651-7. Epub 2005 Aug 2.	yes	Simpleaffy: a BioConductor package for Affymetrix Quality Control and data	analysis.	n	PMID: 16076891 [PubMed - indexed for MEDLINE]
ular algorithms for generating expression summaries and detection calls. AVAILABILITY: Simpleaffy can be downloaded from http://www.bioconductor.org. SUPPLEMENTARY INFORMATION: Additional information can be found on the supplementary website located at http://bioinformatics.picr.man.ac.uk. PMID: 160	53: Bioinformatics. 2005 Sep 15;21(18):3683-5. Epub 2005 Aug 2.	yes	Chemical-induced atrial thrombosis in NTP rodent studies.	Yoshizawa K, Kissling GE, Johnson JA, Clayton NP, Flagler ND, Nyska A.	n	PMID: 16076888 [PubMed - indexed for MEDLINE]
al activity, such as atrial fibrillation, which could cause stasis of blood within the left atrial appendage, contributing to left atrial thrombosis. Supplementary data referenced in this paper are not printed in this issue of Toxicologic Pathology. They are available as downloadable files at http:/	54: Toxicol Pathol. 2005;33(5):517-32.	yes	A statistical model for HIV-1 sequence classification using the subtype analyser	(STAR).	n	PMID: 16048847 [PubMed - indexed for MEDLINE]
: STAR is available as compiled (Linux Fedora 3) or source code from http://pgv19.virol.ucl.ac.uk/download/star_linux.tar CONTACT: p.kellam@ucl.ac.uk SUPPLEMENTARY INFORMATION: http://pgv19.virol.ucl.ac.uk/download/star_supplement Publication Types: Evaluation Studies PMID: 16046498 [PubMed - indexe	55: Bioinformatics. 2005 Sep 1;21(17):3535-40. Epub 2005 Jul 26.	yes	TileMap: create chromosomal map of tiling array hybridizations.	Ji H, Wong WH.	n	PMID: 16046498 [PubMed - indexed for MEDLINE]
iscovery rate for MA and model parameters for HMM. AVAILABILITY: TileMap is freely available at http://biogibbs.stanford.edu/~jihk/TileMap/index.htm. SUPPLEMENTARY INFORMATION: http://biogibbs.stanford.edu/~jihk/TileMap/index.htm (includes coloured versions of all figures). PMID: 16046496 [PubMed -	56: Bioinformatics. 2005 Sep 15;21(18):3629-36. Epub 2005 Jul 26.	yes	Erratum in:	Proteomics. 2005 Oct;5(15):4046.	n	PMID: 16046496 [PubMed - indexed for MEDLINE]
are either published directly with the article, resulting in both a voluminous and rather tedious read, or are included on the publisher's website as supplementary information. In either case, these lists are typically only provided as portable document format documents with a custom-made layout, ma	57: Proteomics. 2005 Aug;5(13):3537-45.	yes	PACdb: PolyA Cleavage Site and 3'-UTR Database.	Brockman JM, Singh P, Liu D, Quinlan S, Salisbury J, Graber JH.	n	PMID: 16041671 [PubMed - indexed for MEDLINE]
ity of 3'-processing events. AVAILABILITY: By web browser or CGI: PACdb: http://harlequin.jax.org/pacdb/; AtPACdb: http://harlequin.jax.org/atpacdb/. SUPPLEMENTARY INFORMATION: Available online at http://harlequin.jax.org/pacdb/supplemental.php. PMID: 16030070 [PubMed - indexed for MEDLINE]	58: Bioinformatics. 2005 Sep 15;21(18):3691-3. Epub 2005 Jul 19.	yes	MAVisto: a tool for the exploration of network motifs.	Schreiber F, Schwobbermeyer H.	n	PMID: 16030070 [PubMed - indexed for MEDLINE]
rm independent and available free of charge as a Java webstart application at http://mavisto.ipk-gatersleben.de/ CONTACT: schwoebb@ipk-gatersleben.de SUPPLEMENTARY INFORMATION: Can be found at http://mavisto.ipk-gatersleben.de/ PMID: 16020473 [PubMed - indexed for MEDLINE]	59: Bioinformatics. 2005 Sep 1;21(17):3572-4. Epub 2005 Jul 14.	yes	Differential gene expression detection and sample classification using penalized	linear regression models.	n	PMID: 16020473 [PubMed - indexed for MEDLINE]
near regression models provide a rigorous and unified statistical framework for sample classification and differential gene expression detection. For supplementary information including the computer programs, detailed analysis results, and R functions for the proposed methods, please see http://www.	6: Bioinformatics. 2005 Dec 13; [Epub ahead of print]	yes	Consensus shapes: an alternative to the Sankoff algorithm for RNA consensus	structure prediction.	n	PMID: 16352654 [PubMed - as supplied by publisher]
e program RNAcast and is available on the Bielefeld Bioinformatics Server. CONTACT: jreeder@TechFak.Uni-Bielefeld.DE, robert@TechFak.Uni-Bielefeld.DE SUPPLEMENTARY INFORMATION: Available at http://bibiserv.techfak.uni-bielefeld.de/rnacast/supplementary.html Publication Types: Evaluation Studies PMID	5: Bioinformatics. 2005 Dec 15; [Epub ahead of print]	yes	Integration of metabolic networks and gene expression in virtual reality.	Yang Y, Engin L, Wurtele ES, Cruz-Neira C, Dickerson JA.	n	PMID: 16020472 [PubMed - indexed for MEDLINE]
ationships. AVAILABILITY: MetNet3D and some sample datasets are available at http://www.vrac.iastate.edu/research/sites/metnet/Download/Download.htm. SUPPLEMENTARY INFORMATION: Color snapshots and movies are available at http://www.vrac.iastate.edu/research/sites/metnet/Bioinformatics/SupplementaryI	61: Bioinformatics. 2005 Sep 15;21(18):3645-50. Epub 2005 Jul 14.	yes	easyLINKAGE-Plus--automated linkage analyses using large-scale SNP data.	Hoffmann K, Lindner TH.	n	PMID: 16020466 [PubMed - indexed for MEDLINE]
rameters. AVAILABILITY: http://www.uni-wuerzburg.de/nephrologie/molecular_genetics/molecular_genetics.ht m CONTACT: tom.lindner@mail.uni-wuerzburg.de SUPPLEMENTARY INFORMATION: Supplementary information is available on the website. The current version is v4.01beta. PMID: 16014370 [PubMed - indexed f	62: Bioinformatics. 2005 Sep 1;21(17):3565-7. Epub 2005 Jul 12.	yes	A parsimonious tree-grow method for haplotype inference.	Li Z, Zhou W, Zhang XS, Chen L.	n	PMID: 16014370 [PubMed - indexed for MEDLINE]
ILITY: The software is available upon request from the authors, or from http://zhangroup.aporc.org/bioinfo/ptg/ CONTACT: chen@elec.osaka-sandai.ac.jp SUPPLEMENTARY INFORMATION: Supporting materials is available from http://zhangroup.aporc.org/bioinfo/ptg/bti572supplementary.pdf Publication Types: Ev	64: Bioinformatics. 2005 Sep 1;21(17):3475-81. Epub 2005 Jul 7.	yes	Discrimination of yeast genes involved in methionine and phosphate metabolism on	the basis of upstream motifs.	n	PMID: 16002432 [PubMed - indexed for MEDLINE]
nd results, are available on the website on regulatory sequence analysis tools (http://rsat.scmbb.ulb.ac.be/rsat/). CONTACT: jvanheld@scmbb.ulb.ac.be SUPPLEMENTARY INFORMATION: The complete datasets and results are available at http://rsat.scmbb.ulb.ac.be/rsat/data/published_data/Gonze_MET_PHO/ PMID	65: Bioinformatics. 2005 Sep 1;21(17):3490-500. Epub 2005 Jul 5.	yes	Local modeling of global interactome networks.	Scholtens D, Vidal M, Gentleman R.	n	PMID: 15998664 [PubMed - indexed for MEDLINE]
omplex estimates reported here can be found in the R package apComplex, available at http://www.bioconductor.org CONTACT: dscholtens@northwestern.edu SUPPLEMENTARY INFORMATION: http://daisy.prevmed.northwestern.edu/~denise/pubs/LocalModeling Publication Types: Evaluation Studies PMID: 15998662 [PubM	67: Bioinformatics. 2005 Sep 1;21(17):3548-57. Epub 2005 Jul 5.	yes	MicroRNA identification based on sequence and structure alignment.	Wang X, Zhang J, Li F, Gu J, He T, Zhang X, Li Y.	n	PMID: 15998662 [PubMed - indexed for MEDLINE]
s method on Anopheles gambiae and detected 59 new miRNA genes. AVAILABILITY: This program is available at http://bioinfo.au.tsinghua.edu.cn/miralign. SUPPLEMENTARY INFORMATION: Supplementary information is available at http://bioinfo.au.tsinghua.edu.cn/miralign/supplementary.htm. PMID: 15994192 [Pub	67: Bioinformatics. 2005 Sep 1;21(17):3548-57. Epub 2005 Jul 5.	yes	The inference of protein-protein interactions by co-evolutionary analysis is	improved by excluding the information about the phylogenetic relationships.	n	PMID: 15994192 [PubMed - indexed for MEDLINE]
tion of protein-protein interactions reported in this manuscript is available at http://timpani.genome.ad.jp/~proj/ CONTACT: sato@kuicr.kyoto-u.ac.jp SUPPLEMENTARY INFORMATION: The information is also available at the same site as the R script. PMID: 15994190 [PubMed - indexed for MEDLINE]	69: Bioinformatics. 2005 Sep 1;21(17):3482-9. Epub 2005 Jun 30.	yes	Quality classification of tandem mass spectrometry data.	Salmi J, Moulder R, Filen JJ, Nevalainen OS, Nyman TA, Lahesmaa R, Aittokallio	n	PMID: 15994190 [PubMed - indexed for MEDLINE]
at the prefiltering scheme efficiently separates the two spectra classes. AVAILABILITY: The software tools are available on request from the authors. SUPPLEMENTARY INFORMATION: The Mascot ion score distributions and the C4.5 classification rules can be found at address http://staff.cs.utu.fi/staff/j	7: Bioinformatics. 2005 Dec 13; [Epub ahead of print]	yes	FACT--a framework for the functional interpretation of high-throughput	experiments.	n	PMID: 16352652 [PubMed - as supplied by publisher]
ghly flexible framework for the explorative analysis of large genomic and proteomic result sets. The program can be used online; open source code and supplementary information are available at http://www.factweb.de. PMID: 15985174 [PubMed - in process]	70: BMC Bioinformatics. 2005 Jun 28;6:161.	yes	DIAL: a web-based server for the automatic identification of structural domains	in proteins.	n	PMID: 15985174 [PubMed - in process]
ain solutions that can also describe domain swapping events. The server can be accessed from http://www.ncbs.res.in/~faculty/mini/DIAL/home.html. The Supplementary data can be accessed from http://www.ncbs.res.in/~faculty/mini/DIAL/supplement.html. PMID: 15980441 [PubMed - indexed for MEDLINE]	71: Nucleic Acids Res. 2005 Jul 1;33(Web Server issue):W130-2.	yes	Inter-laboratory validation of PCR-based detection of Mycobacterium tuberculosis	in formalin-fixed, paraffin-embedded tissues.	n	PMID: 15980441 [PubMed - indexed for MEDLINE]
ation with the histology and provide recommendations for applying PCR-based methodology for the detection of mycobacterial DNA in surgical specimens. Supplementary data are available online at http://www.charite.de/ch/patho (rubric Forschung"). Pre-tested specimens are now available for the externa"	72: Virchows Arch. 2005 Sep;447(3):573-85. Epub 2005 Jun 21.	yes	Automatic detection of subsystem/pathway variants in genome analysis.	Ye Y, Osterman A, Overbeek R, Godzik A.	n	PMID: 15968546 [PubMed - indexed for MEDLINE]
vergence of species, are briefly discussed in the context of these universally conserved and essential metabolic subsystems. CONTACT: yye@burnham.org SUPPLEMENTARY INFORMATION: The details of the variant detection results are available at http://ffas.burnham.org/svar/supp.html. PMID: 15961494 [PubMe	73: Bioinformatics. 2005 Jun 1;21 Suppl 1:i478-i486.	yes	Experimental design for three-color and four-color gene expression microarrays.	Woo Y, Krueger W, Kaur A, Churchill G.	n	PMID: 15961494 [PubMed - in process]
ial expression more efficiently than two-color loop designs. AVAILABILITY: http://www.jax.org/staff/churchill/labsite/software CONTACT: garyc@jax.org SUPPLEMENTARY INFORMATION: Multicolor cyclic design construction methods and examples along with additional results of the experiment are provided at	74: Bioinformatics. 2005 Jun 1;21 Suppl 1:i459-i467.	yes	How old is your fold?	Winstanley HF, Abeln S, Deane CM.	n	PMID: 15961491 [PubMed - in process]
terparts. AVAILABILITY: Example trees and additional material are available at http://www.stats.ox.ac.uk/~abeln/foldage CONTACT: deane@stats.ox.ac.uk SUPPLEMENTARY INFORMATION: http://www.stats.ox.ac.uk/~abeln/foldage. PMID: 15961490 [PubMed - in process]	75: Bioinformatics. 2005 Jun 1;21 Suppl 1:i449-i458.	yes	Families of membranous proteins can be characterized by the amino acid	composition of their transmembrane domains.	n	PMID: 15961490 [PubMed - in process]
ty and approximately 90% specificity among unrelated polytopic functional families with the same number of TM domains. CONTACT: michall@cc.huji.ac.il SUPPLEMENTARY INFORMATION: Available at www.protonet.cs.huji.ac.il/TM/ PMID: 15961481 [PubMed - in process]	76: Bioinformatics. 2005 Jun 1;21 Suppl 1:i378-i386.	yes	RASE: recognition of alternatively spliced exons in C.elegans.	Ratsch G, Sonnenburg S, Scholkopf B.	n	PMID: 15961481 [PubMed - in process]
edictions and additional experimental results are available at http://www.fml.tuebingen.mpg.de/~raetsch/RASE CONTACT: Gunnar.Raetsch@tuebingen.mpg.de SUPPLEMENTARY INFORMATION: http://www.fml.tuebingen.mpg.de/raetsch/RASE. PMID: 15961480 [PubMed - in process]	77: Bioinformatics. 2005 Jun 1;21 Suppl 1:i369-i377.	yes	Modeling the organization of the WUSCHEL expression domain in the shoot apical	meristem.	n	PMID: 15961480 [PubMed - in process]
ge processing algorithms can be found at http://www.computableplant.org, together with additional results and simulation movies. CONTACT: emj@uci.edu SUPPLEMENTARY INFORMATION: http://www.computableplant.org/ and alternatively for a direct link to the page, http://computableplant.ics.uci.edu/bti1036	79: Bioinformatics. 2005 Jun 1;21 Suppl 1:i232-i240.	yes	Survival prediction of diffuse large-B-cell lymphoma based on both clinical and	gene expression information.	n	PMID: 15961462 [PubMed - in process]
hieved by using either clinical data or molecular predictors alone. AVAILABILITY: R programs are available at http://www4.stat.ncsu.edu/~li/survipi/. SUPPLEMENTARY INFORMATION: http://www4.stat.ncsu.edu/~li/survipi/bioinfo-supp.pdf. PMID: 16339281 [PubMed - as supplied by publisher]	8: Bioinformatics. 2005 Dec 8; [Epub ahead of print]	yes	CaSPredictor: a new computer-based tool for caspase substrate prediction.	Garay-Malpartida HM, Occhiucci JM, Alves J, Belizario JE.	n	PMID: 16339281 [PubMed - as supplied by publisher]
ins in a dataset containing 9986 protein entries. AVAILABILITY: Requests for software should be made to Dr Jose E. Belizario CONTACT: jebeliza@usp.br SUPPLEMENTARY INFORMATION: Supplementary information is available for academic users at site http://icb.usp.br/~farmaco/Jose/CaSpredictorfiles. PMID:	6: Bioinformatics. 2005 Dec 13; [Epub ahead of print]	yes	Clustering short time series gene expression data.	Ernst J, Nau GJ, Bar-Joseph Z.	n	PMID: 15961454 [PubMed - in process]
obtaining a Java implementation with a graphical user interface (GUI) is available from http://www.cs.cmu.edu/~jernst/st/ CONTACT: jernst@cs.cmu.edu SUPPLEMENTARY INFORMATION: Available at http://www.cs.cmu.edu/~jernst/st/ PMID: 15961453 [PubMed - in process]	81: Bioinformatics. 2005 Jun 1;21 Suppl 1:i159-i168.	yes	Detecting coevolving amino acid sites using Bayesian mutational mapping.	Dimmic MW, Hubisz MJ, Bustamante CD, Nielsen R.	n	PMID: 15961453 [PubMed - in process]
s discriminating test, yielding a marked increase in the number of reported positives at both contact and non-contact sites. CONTACT: matt@dimmic.net SUPPLEMENTARY INFORMATION: http://www.dimmic.net/supplement/ PMID: 15961449 [PubMed - in process]	82: Bioinformatics. 2005 Jun 1;21 Suppl 1:i126-i135.	yes	Satellog: a database for the identification and prioritization of satellite	repeats in disease association studies.	n	PMID: 15961449 [PubMed - in process]
oritization of repeats. Here we present Satellog, a database that catalogs all pure 1-16 repeat unit satellite repeats in the human genome along with supplementary data. Satellog analyzes each pure repeat in UniGene clusters for evidence of repeat polymorphism. RESULTS: A total of 5,546 such repeats	83: BMC Bioinformatics. 2005 Jun 10;6(1):145.	yes	Statistics of protein library construction.	Firth AE, Patrick WM.	n	PMID: 15949044 [PubMed - in process]
ation, synthetic shuffling, DHR, ADO and SISDC. AVAILABILITY: Web interface and C++ source code available at http://guinevere.otago.ac.nz/stats.html. SUPPLEMENTARY INFORMATION: Complete mathematical notes, model assumptions and justification, users' guide and worked examples at above website. PMID:	84: Bioinformatics. 2005 Aug 1;21(15):3314-5. Epub 2005 Jun 2.	yes	MeSHer: identifying biological concepts in microarray assays based on PubMed	references and MeSH terms.	n	PMID: 15932904 [PubMed - indexed for MEDLINE]
t this approach can aid in the interpretation of the resulting 'significant' gene set. AVAILABILITY: The software is available at http://www.tm4.org. SUPPLEMENTARY INFORMATION: Results from the analysis of significant genes from the published Ang II study. PMID: 15919728 [PubMed - indexed for MEDLIN	85: Bioinformatics. 2005 Aug 1;21(15):3324-6. Epub 2005 May 26.	yes	Functional annotation from predicted protein interaction networks.	McDermott J, Bumgarner R, Samudrala R.	n	PMID: 15919728 [PubMed - indexed for MEDLINE]
able at http://bioverse.compbio.washington.edu and datasets used for analysis at http://data.compbio.washington.edu/misc/downloads/nannotation_data/. SUPPLEMENTARY INFORMATION: A supplemental appendix gives additional details not in the main text. (http://data.compbio.washington.edu/misc/downloads/n	86: Bioinformatics. 2005 Aug 1;21(15):3217-26. Epub 2005 May 26.	yes	A latent variable model for chemogenomic profiling.	Flaherty P, Giaever G, Kumm J, Jordan MI, Arkin AP.	n	PMID: 15919725 [PubMed - indexed for MEDLINE]
useful for summarizing the relationship among treatments and genes affected by those treatments in a compendium of microarray profiles. AVAILABILITY: Supplementary information and computer code at http://genomics.lbl.gov/llda. Publication Types: Evaluation Studies PMID: 15919724 [PubMed - indexed fo	87: Bioinformatics. 2005 Aug 1;21(15):3286-93. Epub 2005 May 26.	yes	Resmap: automated representation of macromolecular interfaces as two-dimensional	networks.	n	PMID: 15919724 [PubMed - indexed for MEDLINE]
VAILABILITY: Various alternative and supplemental networks (not given in the text) as well as source code extensions, are available from the authors. SUPPLEMENTARY INFORMATION: http://bioinformatics.oxfordjournals.org. Publication Types: Evaluation Studies PMID: 15914545 [PubMed - indexed for MEDLIN	88: Bioinformatics. 2005 Aug 1;21(15):3273-8. Epub 2005 May 24.	yes	Comparative interactomics analysis of protein family interaction networks using	PSIMAP (protein structural interactome map).	n	PMID: 15914545 [PubMed - indexed for MEDLINE]
Protein Data Bank files and represents subunit/domain interfaces as two-dimensional networks. AVAILABILITY: http://www.kumc.edu/biochemistry/resmap/. SUPPLEMENTARY INFORMATION: Default definitions and directions for graphically managing networks are available at the same website. PMID: 15914544 [Pub	89: Bioinformatics. 2005 Aug 1;21(15):3327-8. Epub 2005 May 24.	yes	Efficient recognition of folds in protein 3D structures by the improved PRIDE	algorithm.	n	PMID: 15914544 [PubMed - indexed for MEDLINE]
very small number of expansive protein families led to the evolution of interactomes and seemed to have played a key role in species diversification. SUPPLEMENTARY INFORMATION: http://interactomics.org. Publication Types: Evaluation Studies PMID: 15914543 [PubMed - indexed for MEDLINE]	90: Bioinformatics. 2005 Aug 1;21(15):3234-40. Epub 2005 May 24.	yes	Computational cluster validation in post-genomic data analysis.	Handl J, Knowles J, Kell DB.	n	PMID: 15914543 [PubMed - indexed for MEDLINE]
hierarchy. AVAILABILITY: The new algorithm is integrated into the PRIDE2 web servers at http://pride.szbk.u-szeged.hu and http://www.icgeb.org/pride. SUPPLEMENTARY INFORMATION: Detailed documentation and performance evaluation is available in the description section of the PRIDE2 web server. PMID: 1	91: Bioinformatics. 2005 Aug 1;21(15):3322-3. Epub 2005 May 24.	yes	Semi-supervised protein classification using cluster kernels.	Weston J, Leslie C, Ie E, Zhou D, Elisseeff A, Noble WS.	n	PMID: 15914542 [PubMed - indexed for MEDLINE]
alytical clustervalidation. AVAILABILITY: The software used in the experiments is available at http://dbkweb.ch.umist.ac.uk/handl/clustervalidation/. SUPPLEMENTARY INFORMATION: Enlarged colour plots are provided in the Supplementary Material, which is available at http://dbkweb.ch.umist.ac.uk/handl/	93: Bioinformatics. 2005 Aug 1;21(15):3241-7. Epub 2005 May 19.	yes	Prediction error estimation: a comparison of resampling methods.	Molinaro AM, Simon R, Pfeiffer RM.	n	PMID: 15914541 [PubMed - indexed for MEDLINE]
available at www.kyb.tuebingen.mpg.de/bs/people/weston/semiprot. The Spider matlab package is available at www.kyb.tuebingen.mpg.de/bs/people/spider. SUPPLEMENTARY INFORMATION: www.kyb.tuebingen.mpg.de/bs/people/weston/semiprot. Publication Types: Evaluation Studies PMID: 15905279 [PubMed - indexed	93: Bioinformatics. 2005 Aug 1;21(15):3241-7. Epub 2005 May 19.	yes	Differential network expression during drug and stress response.	Cabusora L, Sutton E, Fulmer A, Forst CV.	n	PMID: 15905279 [PubMed - indexed for MEDLINE]
es with strong signal-to-noise ratios. Differences in performance among resampling methods are reduced as the number of specimens available increase. SUPPLEMENTARY INFORMATION: A complete compilation of results and R code for simulations and analyses are available in Molinaro et al. (2005) (http://l	94: Bioinformatics. 2005 Aug 1;21(15):3301-7. Epub 2005 May 19.	yes	LS-SNP: large-scale annotation of coding non-synonymous SNPs based on multiple	information sources.	n	PMID: 15905277 [PubMed - indexed for MEDLINE]
pate that this approach will be able to accelerate target identification and drug development for tuberculosis in the future. CONTACT: chris@lanl.gov SUPPLEMENTARY INFORMATION: Supplementary Figures 1 through 6 on drug response networks and differential network analyses on cerulenin, chlorpromazine,	95: Bioinformatics. 2005 Jun 15;21(12):2898-905. Epub 2005 Apr 19.	yes	Modeling and simulation of cancer immunoprevention vaccine.	Pappalardo F, Lollini PL, Castiglione F, Motta S.	n	PMID: 15840709 [PubMed - indexed for MEDLINE]
n probing molecular mechanisms responsible for functional impacts of nsSNPs. AVAILABILITY: http://www.salilab.org/LS-SNP CONTACT: rachelk@salilab.org SUPPLEMENTARY INFORMATION: http://salilab.org/LS-SNP/supp-info.pdf. Publication Types: Evaluation Studies PMID: 15827081 [PubMed - indexed for MEDLINE	97: Bioinformatics. 2005 Jun 15;21(12):2814-20. Epub 2005 Apr 12.	yes	Improving missing value estimation in microarray data with gene ontology.	Tuikkala J, Elo L, Nevalainen OS, Aittokallio T.	n	PMID: 15827081 [PubMed - indexed for MEDLINE]
the tumor growth and therefore suggest the selection and timing of experiments for measuring the activity of T cells. CONTACT: francesco@dmi.unict.it SUPPLEMENTARY INFORMATION: http://www.dmi.unict.it/CIG/suppdata_bioinf.html. Publication Types: Evaluation Studies Validation Studies PMID: 15817697 [	99: Bioinformatics. 2005 Jun 15;21(12):2891-7. Epub 2005 Apr 7.	yes	A simple method to predict protein binding from aligned sequences -- application	to MHC superfamily and beta2-microglobulin.	n	PMID: 15817697 [PubMed - indexed for MEDLINE]
ificant for the eventual interpretation of the microarray experiments. AVAILABILITY: Java and Matlab codes are available on request from the authors. Supplementary material: available online at http://users.utu.fi/jotatu/GOImpute.html. PMID: 16377613 [PubMed - as supplied by publisher]	1: Bioinformatics. 2005 Dec 23; [Epub ahead of print]	yes	The choice of optimal distance measure in genome-wide datasets.	Glazko G, Gordon A, Mushegian A.	n	PMID: 16377613 [PubMed - as supplied by publisher]
r data, which showed heterogeneous and low-level methylation of CpG islands, have obvious implications for methylation studies. This article contains Supplementary Material available at http://www.interscience.wiley.com/jpages/1045-2257/suppmat. (c) 2005 Wiley-Liss, Inc. PMID: 16372313 [PubMed - as	2: Genes Chromosomes Cancer. 2005 Dec 21; [Epub ahead of print]	yes	Generating Boolean networks with a prescribed attractor structure.	Pal R, Ivanov I, Datta A, Bittner ML, Dougherty ER.	n	PMID: 16372313 [PubMed - as supplied by publisher]
ion or interaction prediction problems. AVAILABILITY: Data and MhcSF multiple alignment are available on the IMGT website (http://imgt.cines.fr), and supplementary material is downloadable at http://imgt.igh.cnrs.fr/MhcSF-B2M.html. PMID: 16352655 [PubMed - as supplied by publisher]	3: Bioinformatics. 2005 Dec 13; [Epub ahead of print]	yes	Blast2GO: a universal tool for annotation, visualization and analysis in	functional genomics research.	n	PMID: 16352655 [PubMed - as supplied by publisher]
ighly correlated genes were enriched for gene ontology categories involved in the DNA damage response and telomere maintenance. This article contains Supplementary Material available at http://www.interscience.wiley.com/jpages/1045-2257/suppmat. (c) 2005 Wiley-Liss, Inc. PMID: 16323170 [PubMed - as	4: Genes Chromosomes Cancer. 2005 Dec 1; [Epub ahead of print]	yes	An integrative approach to CTL epitope prediction: a combined algorithm	integrating MHC class I binding, TAP transport efficiency, and proteasomal	n	PMID: 16323170 [PubMed - as supplied by publisher]
in 3q26.3-q27 in EA revealed multiple genetic alterations that had occurred sequentially and/or concurrently during EA development. This article has supplementary material, available at http://www.interscience.wiley.com/jpages/1045-2257/suppmat. (c) 2005 Wiley-Liss, Inc. PMID: 16320248 [PubMed - as	5: Genes Chromosomes Cancer. 2005 Nov 30; [Epub ahead of print]	yes	ExonHunter: a comprehensive approach to gene finding.	Brejova B, Brown DG, Li M, Vinar T.	n	PMID: 16320248 [PubMed - as supplied by publisher]
distance properties, such as metric and additivity, appear to have much less effect on the performance of distances. AVAILABILITY: R code GADIST and Supplementary material are available at http://research.stowers-institute.org/bioinfo/ CONTACT: gvg@stowers-institute.org. PMID: 16306389 [PubMed - in	6: Bioinformatics. 2005 Nov 1;21 Suppl 3:iii3-iii11.	yes	Inferring protein-protein interactions through high-throughput interaction data	from diverse organisms.	n	PMID: 16306389 [PubMed - in process]
cadherin expression in the SW480 colon cancer cell line indicates that L-plastin plays an important mechanistic role in colorectal cancer metastasis (supplementary material for this article can be found on the International Journal of Cancer website at http://www.interscience.wiley.com/jpages/0020-7	7: Int J Cancer. 2005 Nov 14; [Epub ahead of print]	yes	Detecting interspecific recombination with a pruned probabilistic divergence	measure.	n	PMID: 16287074 [PubMed - as supplied by publisher]
method for suggesting SNP-SNP interactions that may be validated in future studies, using more traditional statistical methods on different datasets (Supplementary material can be found on the International Journal of Cancer website at http://www.interscience.wiley.com/jpages/0020-7136/suppmat). Pub	8: Int J Cancer. 2005 Oct 10;118(7):1790-1797 [Epub ahead of print]	yes	Correlation of amino acid preference and mammalian viral genome type.	Rose JR, Turkett WH Jr, Oroian IC, Laegreid WW, Keele J.	n	PMID: 16217767 [PubMed - as supplied by publisher]
ure clinical cancer response prediction feasible. The TaqMan-validated gene expression patterns provide new gene candidates for multidrug resistance. Supplementary material for this article can be found on the International Journal of Cancer website at http://www.interscience.wiley.com/jpages/0020-7	9: Int J Cancer. 2005 Oct 10;118(7):1699-1712 [Epub ahead of print]	yes	The genome sequence of an anaerobic aromatic-degrading denitrifying bacterium,	strain EbN1.	n	PMID: 16217747 [PubMed - as supplied by publisher]
tural part of recombinational DNA repair. Additionally, we find that Rad51C plays an important role in regulating this process. This article contains supplementary material, which may be viewed at the Journal of Cellular Biochemistry website at http://www.interscience.wiley.com/jpages/0730-2312/supp	10: J Cell Biochem. 2005 Dec 15;96(6):1095-109.	yes	Accurate anchoring alignment of divergent sequences.	Huang W, Umbach DM, Li L.	y	PMID: 16215984 [PubMed - in process]
design algorithm; and check the concordance between the attractor states of the designed network and the data states. AVAILABILITY: The software and supplementary material is available at http://gsp.tamu.edu/Publications/BNs/bn.htm MeSH Terms: Algorithms* Computer Simulation Gene Expression Profili	12: Bioinformatics. 2005 Nov 1;21(21):4021-5. Epub 2005 Sep 8.	yes	Mining genetic epidemiology data with Bayesian networks I: Bayesian networks and	example application (plasma apoE levels).	y	PMID: 16150807 [PubMed - indexed for MEDLINE]	MeSH Terms:	Algorithms*	Computer Simulation	Gene Expression Profiling/methods*	Gene Expression Regulation/physiology*	Models, Biological*	Pattern Recognition, Automated/methods	Proteome/metabolism*	Research Support, N.I.H., Extramural	Research Support, U.S. Gov't, Non-P.H.S.	Signal Transduction/physiology*	Trans-Activation (Genetics)/physiology	Transcription Factors/metabolism*	Substances:	Proteome	Transcription Factors	Grant Support:	CA 90301/CA/NCI
comprehension of the whole annotation and analysis process. AVAILABILITY: Blast2GO is freely available via Java Web Start at http://www.blast2go.de. SUPPLEMENTARY MATERIAL: http://www.blast2go.de -> Evaluation. MeSH Terms: Algorithms Computational Biology/methods* Computer Graphics Database Managem	13: Bioinformatics. 2005 Sep 15;21(18):3674-6. Epub 2005 Aug 4.	yes	Detailed methylation analysis of CpG islands on human chromosome region 9p21.	Weeks RJ, Morison IM.	y	PMID: 16081474 [PubMed - indexed for MEDLINE]	MeSH Terms:	Algorithms	Computational Biology/methods*	Computer Graphics	Database Management Systems	Databases, Protein	Gene Expression Profiling/methods*	Genome	Genomics*	Information Storage and Retrieval/methods*	Internet	Oligonucleotide Array Sequence Analysis	Research Support, Non-U.S. Gov't	Sequence Alignment	Sequence Analysis, Protein	Software*	User-Computer Interface
ine-tiling oaCGH analysis provides an unprecedented level of resolution, allowing detailed mapping of recurrent unbalanced chromosomal abnormalities. Supplementary material for this article can be found on the Genes, Chromosomes, and Cancer website at http://www.interscience.wiley.com/jpages/1045-22	14: Genes Chromosomes Cancer. 2005 Nov;44(3):305-19.	yes	Comparison of gene expression and DNA copy number changes in a murine model of	lung cancer.	y	PMID: 16075461 [PubMed - indexed for MEDLINE]	MeSH Terms:	Chromosome Breakage*	Chromosomes, Human, Pair 11*	Chromosomes, Human, Pair 17*	Genome, Human	Humans	In Situ Hybridization, Fluorescence	Neuroblastoma/genetics*	Nucleic Acid Hybridization/methods	Oligonucleotide Array Sequence Analysis*	Reverse Transcriptase Polymerase Chain Reaction	Translocation, Genetic*
oin other broken ends or eroded telomeres, producing massive chromosomal instability at the later passages of the cell culture. This article contains Supplementary Material available at http://www.interscience.wiley.com/jpages/1045-2257/suppmat. (c) 2005 Wiley-Liss, Inc. MeSH Terms: Blotting, Wester	15: Genes Chromosomes Cancer. 2005 Dec;44(4):339-50.	yes	Multiple forms of genetic instability within a 2-Mb chromosomal segment of	3q26.3-q27 are associated with development of esophageal adenocarcinoma.	y	PMID: 16052508 [PubMed - indexed for MEDLINE]	MeSH Terms:	Blotting, Western	Cell Culture Techniques	Cell Line	Chromosomal Instability*	Chromosome Painting	Chromosomes, Human, Pair 1	Comparative Study	DNA/genetics	Epithelial Cells/cytology*	Female	Fluorescent Antibody Technique, Direct	Fluorescent Dyes	Humans	In Situ Hybridization, Fluorescence	Indoles	Karyotyping	Mammary Glands, Human/cytology*	Metaphase	Nucleic Acid Hybridization	Research Support, Non-U.S. Gov't	Telomerase/analysis	Telomere/metabolism*	Substances:	Fluorescent Dyes	Indoles	DAPI	DNA	Telomerase
central role in hepatocyte death in fulminant hepatitis through direct and indirect pathways that may have direct therapeutic implications in humans. Supplementary material for this article can be found on the HEPATOLOGY website (http://interscience.wiley.com/jpages/0270-9139/suppmat/index.html). Me	16: Hepatology. 2005 Aug;42(2):372-80.	yes	The leukocyte protein L-plastin induces proliferation, invasion and loss of	E-cadherin expression in colon cancer cells.	y	PMID: 16025512 [PubMed - indexed for MEDLINE]	MeSH Terms:	Animals	Antigens, CD40/analysis	Antigens, CD40/physiology*	Apoptosis*	CD4-Positive T-Lymphocytes/metabolism	CD40 Ligand/physiology*	Concanavalin A/toxicity	Hepatitis/pathology*	Hepatocytes/pathology*	Immunohistochemistry	Interleukin-12/biosynthesis	Male	Mice	Mice, Inbred C57BL	Research Support, Non-U.S. Gov't	Tumor Necrosis Factor-alpha/biosynthesis	Substances:	Antigens, CD40	Tumor Necrosis Factor-alpha	Concanavalin A	CD40 Ligand	Interleukin-12
protein with 85% probability is reduced by 20-30% when using the integrated method.The method is available at http://www.cbs.dtu.dk/services/NetCTL. Supplementary material is available at http://www.cbs.dtu.dk/suppl/immunology/CTL.php. MeSH Terms: Algorithms* Data Interpretation, Statistical Epitop	17: Eur J Immunol. 2005 Aug;35(8):2295-303.	yes	Exploring SNP-SNP interactions and colon cancer risk using polymorphism	interaction analysis.	y	PMID: 15997466 [PubMed - indexed for MEDLINE]	MeSH Terms:	Algorithms*	Data Interpretation, Statistical	Epitopes, T-Lymphocyte/immunology*	Epitopes, T-Lymphocyte/metabolism*	Histocompatibility Antigens Class I/immunology	Histocompatibility Antigens Class I/metabolism*	Humans	Hydrolysis	Predictive Value of Tests	Proteasome Endopeptidase Complex/metabolism*	Protein Binding	Research Support, N.I.H., Extramural	Research Support, Non-U.S. Gov't	Research Support, U.S. Gov't, P.H.S.	T-Lymphocytes, Cytotoxic/immunology*	T-Lymphocytes, Cytotoxic/metabolism	Substances:	Epitopes, T-Lymphocyte	Histocompatibility Antigens Class I	transporter associated with antigen processing, human	Proteasome Endopeptidase Complex
d metabolism. Increased abundance of transcripts linked to cellular proliferation in advanced fibrosis is consistent with a predisposition to cancer. Supplementary material for this article can be found on the HEPATOLOGY website (http://www.interscience.wiley.com/jpages/0270-9139/suppmat/index/html)	18: Hepatology. 2005 Aug;42(2):273-81.	yes	Gene expression profiling of 30 cancer cell lines predicts resistance towards 11	anticancer drugs at clinically achieved concentrations.	y	PMID: 15986378 [PubMed - indexed for MEDLINE]	MeSH Terms:	Actins/analysis*	Adult	Female	Gene Expression Profiling*	Hepatitis C/complications*	Humans	Immunohistochemistry	Liver/metabolism*	Liver Cirrhosis/metabolism*	Male	Middle Aged	Oligonucleotide Array Sequence Analysis	Research Support, N.I.H., Extramural	Research Support, Non-U.S. Gov't	Research Support, U.S. Gov't, P.H.S.	Substances:	Actins	Grant Support:	U19 AI 40035/AI/NIAID
e other human HCCs. In conclusion, expression fingerprints may be used for diagnostic purposes and potential new therapeutic intervention strategies. Supplementary material for this article can be found on the HEPATOLOGY website (http://www.interscience.wiley.com/jpages/0270-9139/suppmat/index/html)	19: Hepatology. 2005 Aug;42(2):353-61.	yes	Cellular localization of human Rad51C and regulation of ubiquitin-mediated	proteolysis of Rad51.	y	PMID: 15965925 [PubMed - indexed for MEDLINE]	MeSH Terms:	Animals	Carcinoma, Hepatocellular/genetics*	Cytoskeletal Proteins/genetics*	Gene Expression Profiling	Genes, ras*	Genotype	Glutamate-Ammonia Ligase/genetics	Humans	Liver Neoplasms/genetics*	Male	Mice	Mice, Inbred C3H	Mutation	Phenotype	Research Support, Non-U.S. Gov't	Signal Transduction	Trans-Activators/genetics*	beta Catenin	Substances:	CTNNB1 protein, human	Catnb protein, mouse	Cytoskeletal Proteins	Trans-Activators	beta Catenin	Glutamate-Ammonia Ligase
e that activity of ERK in the cytoplasm is important for survival during oxidative stress in hepatocytes and that RSK is activated downstream of ERK. Supplementary material for this article can be found on the HEPATOLOGY website (http://www.interscience.wiley.com/jpages/0270-9139/suppmat/index.html)	20: Hepatology. 2005 Jul;42(1):200-7.	yes	Analysis of chromosome breakpoints in neuroblastoma at sub-kilobase resolution	using fine-tiling oligonucleotide array CGH.	y	PMID: 15962331 [PubMed - indexed for MEDLINE]	MeSH Terms:	Animals	Cell Survival/drug effects	Cell Survival/physiology	Cells, Cultured	Cytoplasm	Extracellular Signal-Regulated MAP Kinases/drug effects*	Hepatocytes/drug effects*	Hepatocytes/metabolism	Hydrogen Peroxide/pharmacology*	Male	Models, Animal	Oxidants/pharmacology*	Oxidative Stress	Rats	Rats, Wistar	Reactive Oxygen Species	Ribosomal Protein S6 Kinases, 90-kDa/drug effects*	Ribosomal Protein S6 Kinases, 90-kDa/metabolism	Substances:	Oxidants	Reactive Oxygen Species	Hydrogen Peroxide	Extracellular Signal-Regulated MAP Kinases	Ribosomal Protein S6 Kinases, 90-kDa
in most individuals, the CD8+ T cell responses generated early in HCV infection decline in peripheral blood and are not replaced with new responses. Supplementary material for this article can be found on the HEPATOLOGY website (http://www.interscience.wiley.com/jpages/0270-9139/suppmat/index.html)	21: Hepatology. 2005 Jul;42(1):104-12.	yes	Telomere dysfunction drives chromosomal instability in human mammary epithelial	cells.	y	PMID: 15962289 [PubMed - indexed for MEDLINE]	MeSH Terms:	Acute Disease	Adolescent	Adult	CD8-Positive T-Lymphocytes/immunology*	Female	Hepatitis C/immunology*	Humans	Male	Prospective Studies	Research Support, N.I.H., Extramural	Research Support, U.S. Gov't, P.H.S.	Grant Support:	K08 DA11880/DA/NIDA	R01 DK57998/DK/NIDDK	U19 AI40035/AI/NIAID
undescribed posttranscriptional mechanism. A single mutation inactivated a 5' splice site that is obviously essential for pre-S2/S mRNA accumulation. Supplementary material for this article can be found on the HEPATOLOGY website (http://www.interscience.wiley.com/jpages/0270-9139/suppmat/index.html)	22: Hepatology. 2005 Jul;42(1):93-103.	yes	CD154-CD40 interactions drive hepatocyte apoptosis in murine fulminant	hepatitis.	y	PMID: 15962285 [PubMed - indexed for MEDLINE]	MeSH Terms:	Carrier State/immunology	Clone Cells	Hepatitis B/physiopathology	Hepatitis B/virology*	Hepatitis B Surface Antigens/immunology	Hepatitis B virus/genetics	Hepatitis B virus/immunology	Hepatitis B virus/physiology*	Humans	Mutation	Research Support, Non-U.S. Gov't	Virus Activation*	Virus Latency*	Substances:	Hepatitis B Surface Antigens
interferon alfa-2b in lamivudine treatment was found to neither enhance the potency of blocking HBV production nor the decay rates of infected cells. Supplementary material for this article can be found on the HEPATOLOGY website (http://www.interscience.wiley.com/jpages/0270-9139/suppmat/index.html)	23: Hepatology. 2005 Jul;42(1):77-85.	yes	Intrahepatic gene expression profiles and alpha-smooth muscle actin patterns in	hepatitis C virus induced fibrosis.	y	PMID: 15962284 [PubMed - indexed for MEDLINE]	MeSH Terms:	Adult	Antiviral Agents/therapeutic use*	Biomechanics	Female	Hepatitis B e Antigens/immunology	Hepatitis B, Chronic/drug therapy	Hepatitis B, Chronic/immunology*	Humans	Interferon Alfa-2a/therapeutic use*	Lamivudine/therapeutic use*	Male	Middle Aged	Models, Biological	Polyethylene Glycols/therapeutic use*	Research Support, Non-U.S. Gov't	Treatment Outcome	Viral Load*	Substances:	Antiviral Agents	Hepatitis B e Antigens	Polyethylene Glycols	peginterferon alfa-2a	Lamivudine	Interferon Alfa-2a
ly better than the existing gene finders ROSETTA, SLAM and TWINSCAN, with more than two-thirds of genes predicted completely correctly. AVAILABILITY: Supplementary material available at http://www.bioinformatics.uwaterloo.ca/supplements/05eh/ CONTACT: bbrejova@uwaterloo.ca. PMID: 15961499 [PubMed -	24: Bioinformatics. 2005 Jun 1;21 Suppl 1:i57-i65.	yes	Genotype-phenotype relationships in hepatocellular tumors from mice and man.	Stahl S, Ittrich C, Marx-Stoelting P, Kohle C, Altug-Teber O, Riess O, Bonin M,	y	PMID: 15961499 [PubMed - in process]
fied a set of candidate genes, including those regulated by RAS signaling, that may contribute to the process of cancer cell invasion and metastasis. Supplementary material for this article can be found on the Genes, Chromosomes, and Cancer website at http://www.interscience.wiley.com/jpages/1045-22	26: Genes Chromosomes Cancer. 2005 Sep;44(1):37-51.	yes	Cytoplasmic retention of peroxide-activated ERK provides survival in primary	cultures of rat hepatocytes.	y	PMID: 15929091 [PubMed - indexed for MEDLINE]	MeSH Terms:	Cell Line, Tumor	DNA, Neoplasm/genetics*	Gene Amplification	Humans	Nucleic Acid Hybridization	Oligonucleotide Array Sequence Analysis*	Pancreatic Neoplasms/genetics*	Point Mutation	Proto-Oncogene Proteins/genetics	RNA, Messenger/genetics*	RNA, Neoplasm/genetics	RNA, Neoplasm/isolation & purification	Research Support, Non-U.S. Gov't	Research Support, U.S. Gov't, Non-P.H.S.	Substances:	DNA, Neoplasm	KRAS2 protein, human	Proto-Oncogene Proteins	RNA, Messenger	RNA, Neoplasm
actions from diverse organisms than from a single organism. AVAILABILITY: The program for computing the protein-protein interaction probabilities and supplementary material are available at http://bioinformatics.med.yale.edu/interaction. Publication Types: Evaluation Studies MeSH Terms: Binding Site	28: Bioinformatics. 2005 Aug 1;21(15):3279-85. Epub 2005 May 19.	yes	Comprehensive analyses of CD8+ T cell responses during longitudinal study of	acute human hepatitis C.	y	PMID: 15905281 [PubMed - indexed for MEDLINE]	MeSH Terms:	Binding Sites	Biodiversity	Caenorhabditis elegans Proteins/chemistry	Caenorhabditis elegans Proteins/metabolism*	Computer Simulation	Drosophila Proteins/chemistry	Drosophila Proteins/metabolism*	Models, Biological*	Models, Chemical	Protein Binding	Protein Interaction Mapping/methods*	Research Support, U.S. Gov't, Non-P.H.S.	Research Support, U.S. Gov't, P.H.S.	Saccharomyces cerevisiae Proteins/chemistry	Saccharomyces cerevisiae Proteins/metabolism*	Sequence Analysis, Protein/methods*	Signal Transduction/physiology*	Species Specificity	Substances:	Caenorhabditis elegans Proteins	Drosophila Proteins	Saccharomyces cerevisiae Proteins
y separate from hematopoietic cells and differentiate into mature, functional hepatocytes in vivo with the capacity for efficient liver repopulation. Supplementary material for this article can be found on the HEPATOLOGY website (http://www.interscience.wiley.com/jpages/0270-9139/suppmat/index.html)	29: Hepatology. 2005 Jul;42(1):130-9.	yes	Comment in:	Hepatology. 2005 Jul;42(1):21-3.	y	PMID: 15895427 [PubMed - indexed for MEDLINE]	MeSH Terms:	Animals	Cell Separation/methods*	Cells, Cultured	Epithelial Cells*	Fetus/cytology	Liver/cytology*	Liver/embryology*	Mice	Research Support, N.I.H., Extramural	Research Support, Non-U.S. Gov't	Research Support, U.S. Gov't, P.H.S.	Grant Support:	P30 DK41296/DK/NIDDK	R01 DK17609/DK/NIDDK
ation during the evolution of cirrhosis. These findings have implications for understanding the evolution of cirrhosis and associated carcinogenesis. Supplementary material for this article can be found on the HEPATOLOGY website (http://interscience.wiley.com/jpages/0270-9139/suppmat/index.html). Me	30: Hepatology. 2005 Jun;41(6):1262-71.	yes	A viral kinetic study using pegylated interferon alfa-2b and/or lamivudine in	patients with chronic hepatitis B/HBeAg negative.	y	PMID: 15880761 [PubMed - indexed for MEDLINE]	MeSH Terms:	Adaptation, Physiological	Animals	Bile Ducts	Biological Markers/metabolism	Cell Cycle	Cell Cycle Proteins/metabolism*	Cell Proliferation	Cyclin-Dependent Kinase Inhibitor p21	Cyclin-Dependent Kinases/antagonists & inhibitors*	Hepatocytes/metabolism*	Hepatocytes/pathology*	Humans	Ki-67 Antigen/metabolism	Ligation	Liver Cirrhosis/pathology*	Liver Cirrhosis/physiopathology	Male	Mice	Mice, Inbred Strains	Mice, Knockout	Mitosis*	Research Support, N.I.H., Extramural	Research Support, U.S. Gov't, P.H.S.	Stress/metabolism*	Substances:	Biological Markers	CDKN1A protein, human	Cdkn1a protein, mouse	Cell Cycle Proteins	Cyclin-Dependent Kinase Inhibitor p21	Ki-67 Antigen	Cyclin-Dependent Kinases	Grant Support:	R01 DK49615/DK/NIDDK
igenesis of intrahepatic cholangiocarcinoma and should contribute to the development of diagnostic and therapeutic strategies for this type of tumor. Supplementary material for this article can be found on the HEPATOLOGY website (http://www.interscience.wiley.com/jpages/0270-9139/suppmat/index.html)	31: Hepatology. 2005 Jun;41(6):1339-48.	yes	Analysis of genomic DNA alterations and mRNA expression patterns in a panel of	human pancreatic cancer cell lines.	y	PMID: 15880566 [PubMed - indexed for MEDLINE]	MeSH Terms:	Adult	Aged	Bile Duct Neoplasms/genetics	Bile Duct Neoplasms/metabolism*	Bile Ducts, Intrahepatic*	Cholangiocarcinoma/genetics	Cholangiocarcinoma/metabolism*	Cluster Analysis	Dissection	Down-Regulation	Female	Gene Expression*	Gene Expression Profiling	Genome, Human*	Humans	Immunohistochemistry/methods	Lasers	Lymphatic Metastasis/genetics	Male	Middle Aged	Oligonucleotide Array Sequence Analysis/standards	Research Support, Non-U.S. Gov't	Reverse Transcriptase Polymerase Chain Reaction	Staining and Labeling	Up-Regulation
toxic carcinogens because the relatively high levels of cell division in the developing animal facilitate the conversion of DNA damage into mutation. Supplementary material for this article can be found on the International Journal of Cancer website at http://www.interscience.wiley.com/jpages/0020-7	32: Int J Cancer. 2005 Nov 1;117(2):182-7.	yes	Purification and characterization of mouse fetal liver epithelial cells with	high in vivo repopulation capacity.	y	PMID: 15880493 [PubMed - indexed for MEDLINE]	MeSH Terms:	Aging	Aminobiphenyl Compounds/toxicity*	Animals	Animals, Newborn	Carcinogens/toxicity*	DNA/genetics	DNA/metabolism	DNA Adducts/metabolism*	Liver/drug effects	Liver/pathology*	Male	Mice	Mice, Inbred Strains	Mutagenicity Tests	Mutagens/toxicity	Mutation*	Substances:	Aminobiphenyl Compounds	Carcinogens	DNA Adducts	Mutagens	DNA	4-biphenylamine
es an immediate burst of ATP that seems to be a general response of human differentiated keratinocytes to the radiation stress. This article contains Supplementary Material available at http://www.mrw.interscience.wiley.com/suppmat/0730-2312/suppmat/v95.html (c) 2005 Wiley-Liss, Inc. MeSH Terms: Cel	34: J Cell Biochem. 2005 Jun 1;95(3):620-31.	yes	An inhibitor of cyclin-dependent kinase, stress-induced p21Waf-1/Cip-1, mediates	hepatocyte mito-inhibition during the evolution of cirrhosis.	y	PMID: 15832339 [PubMed - indexed for MEDLINE]	MeSH Terms:	Cells, Cultured	Energy Metabolism/genetics	Energy Metabolism/radiation effects*	Gamma Rays*	Humans	Keratinocytes/cytology	Keratinocytes/metabolism*	Mitochondria/enzymology*	Research Support, Non-U.S. Gov't
in these chimeric animals necessitates a critical review of the observations and conclusions made in experiments with isolated mature" hepatocytes. Supplementary material for this article can be found on the HEPATOLOGY website (http://www.interscience.wiley.com/jpages/0270-9139/suppmat/index.html)"	36: Hepatology. 2005 Apr;41(4):847-56.	yes	Genome-wide analysis of gene expression in human intrahepatic	cholangiocarcinoma.	y	PMID: 15791625 [PubMed - indexed for MEDLINE]	MeSH Terms:	Animals	Blood Proteins/metabolism	Hepatitis B/metabolism	Hepatitis B/pathology	Hepatitis C/metabolism	Hepatitis C/pathology	Humans	Liver/metabolism*	Liver/pathology*	Liver/ultrastructure	Liver Transplantation*	Mice	Mice, SCID	Mice, Transgenic	Microscopy, Electron	Models, Animal*	Research Support, Non-U.S. Gov't	Transplantation Chimera*	Transplantation, Heterologous*	Urinary Plasminogen Activator/genetics	Urinary Plasminogen Activator/metabolism*	Substances:	Blood Proteins	Urinary Plasminogen Activator
le can be used as an estimate of the MCID in HCV, and this value may be used as the basis for power calculations in clinical trials evaluating HRQOL. Supplementary material for this article can be found on the HEPATOLOGY website (http://www.interscience.wiley.com/jpages/0270-9139/suppmat/index.html)	37: Hepatology. 2005 Apr;41(4):790-800.	yes	4-Aminobiphenyl induces liver DNA adducts in both neonatal and adult mice but	induces liver mutations only in neonatal mice.	y	PMID: 15791608 [PubMed - indexed for MEDLINE]	MeSH Terms:	Case-Control Studies	Delphi Technique	Health Status*	Hepatitis C/physiopathology*	Hepatitis C/psychology	Hepatitis C/therapy	Hepatitis C/virology	Humans	Neuropsychological Tests	Quality of Life*	Research Support, Non-U.S. Gov't	Research Support, U.S. Gov't, Non-P.H.S.	Research Support, U.S. Gov't, P.H.S.	Severity of Illness Index	Viral Load	Grant Support:	AG-02-004/AG/NIA	P20-MD00148-01/MD/NCMHHD
differ between family members and controls. CONCLUSIONS: These six TCII polymorphisms do not strongly influence NTD risk in the Irish population. The Supplementary Material for this article can be found on the Birth Defects Research (Part A) website: http://www.mrw.interscience.wiley.com/suppmat/154	38: Birth Defects Res A Clin Mol Teratol. 2005 Apr;73(4):239-44.	yes	Activation of an energy providing response in human keratinocytes after gamma	irradiation.	y	PMID: 15782407 [PubMed - indexed for MEDLINE]	MeSH Terms:	Alleles	Case-Control Studies	Female	Gene Frequency	Humans	Male	Neural Tube Defects/ethnology*	Neural Tube Defects/genetics*	Polymorphism, Single Nucleotide*	Research Support, N.I.H., Extramural	Research Support, U.S. Gov't, P.H.S.	Risk Factors	Transcobalamins/genetics*	Vitamin B 12/metabolism	Substances:	Transcobalamins	Vitamin B 12
ning array comparative genomic hybridization and microsatellite analysis in elucidating complex genomic rearrangements in primary human tumor tissue. Supplementary material for this article can be found on the Genes, Chromosomes and Cancer website at http://www.interscience.wiley.com/jpages/1045-225	39: Genes Chromosomes Cancer. 2005 Jun;43(2):181-93.	yes	Comment in:	Hepatology. 2005 Apr;41(4):703-6.	y	PMID: 15770670 [PubMed - indexed for MEDLINE]	MeSH Terms:	Astrocytoma/genetics*	Base Sequence	Brain Neoplasms/genetics*	Chromosomes, Human, Pair 22*	DNA Primers	Humans	Microsatellite Repeats/genetics*	Nucleic Acid Hybridization	Polymorphism, Genetic	Research Support, Non-U.S. Gov't	Substances:	DNA Primers
methylation or expression of ZAC mRNA between localized and advanced tumors, our data indicates that loss of ZAC is a relatively early event in HOC. (Supplementary material for this article can be found on the International Journal of Cancer website at http://www.interscience.wiley.com/jpages/0020-7	40: Int J Cancer. 2005 Jul 10;115(5):690-700.	yes	Impact of hepatitis C on health related quality of life: a systematic review and	quantitative assessment.	y	PMID: 15751035 [PubMed - indexed for MEDLINE]	MeSH Terms:	Apoptosis	Cell Cycle Proteins/genetics*	Cell Cycle Proteins/metabolism*	Cell Proliferation	DNA Methylation*	Disease Progression	Female	Gene Expression Profiling*	Gene Silencing*	Genes, Tumor Suppressor	Genomic Imprinting	Humans	In Situ Hybridization	Ovarian Neoplasms/genetics*	Ovarian Neoplasms/pathology*	Polymerase Chain Reaction	Prognosis	RNA, Messenger/biosynthesis	Research Support, Non-U.S. Gov't	Transcription Factors/genetics*	Transcription Factors/metabolism*	Tumor Cells, Cultured	Zinc Fingers	Substances:	Cell Cycle Proteins	PLAGL1 protein, human	RNA, Messenger	Transcription Factors
ic differentiation in vitro and could represent an attractive approach for developing stem cell therapies for treatment of hepatic disease in humans. Supplementary material for this article can be found on the HEPATOLOGY website ( http://www.interscience.wiley.com/jpages/0270-9139/suppmat/index.html	41: Hepatology. 2005 Apr;41(4):836-46.	yes	Evaluation of transcobalamin II polymorphisms as neural tube defect risk factors	in an Irish population.	y	PMID: 15742390 [PubMed - indexed for MEDLINE]	MeSH Terms:	Animals	Cell Differentiation	Cell Movement	Cell Survival	Cells, Cultured	Embryo/cytology*	Green Fluorescent Proteins/metabolism	Growth Substances/physiology*	Hepatocytes/cytology*	Hepatocytes/metabolism	Hepatocytes/transplantation	Liver/metabolism*	Liver Cirrhosis/pathology	Liver Cirrhosis/physiopathology	Liver Cirrhosis/surgery	Mice	Mice, Inbred Strains	Research Support, Non-U.S. Gov't	Stem Cells/cytology*	Stem Cells/metabolism*	Substances:	Growth Substances	Green Fluorescent Proteins
-1; their effects multiplied. In conclusion, combined expression of sFlt-1 and endostatin effectively suppresses HCC growth under in vivo conditions. Supplementary material for this article can be found on the HEPATOLOGY website (http://interscience.wiley	42: Hepatology. 2005 Apr;41(4):879-86.	yes	Complex chromosome 22 rearrangements in astrocytic tumors identified using	microsatellite and chromosome 22 tile path array analysis.	y	PMID: 15739185 [PubMed - indexed for MEDLINE]	MeSH Terms:	Angiogenesis Inhibitors/genetics*	Animals	Cell Line, Tumor	Endostatins/genetics*	Gene Therapy*	Liver Neoplasms, Experimental/blood supply	Liver Neoplasms, Experimental/pathology	Liver Neoplasms, Experimental/therapy*	Male	Neovascularization, Pathologic/pathology	Rats	Research Support, Non-U.S. Gov't	Solubility	Treatment Outcome	Vascular Endothelial Growth Factor Receptor-1/chemistry	Vascular Endothelial Growth Factor Receptor-1/genetics*	Substances:	Angiogenesis Inhibitors	Endostatins	Vascular Endothelial Growth Factor Receptor-1
ocytes has an impact on several other subcellular compartments and metabolic pathways but is not detrimental to the function of the liver parenchyma. Supplementary material for this article can be found on the HEPATOLOGY website (http://interscience.wiley.com/jpages/0270-9139/suppmat/index.html). Me	43: Hepatology. 2005 Apr;41(4):868-78.	yes	Epigenetic silencing of the imprinted gene ZAC by DNA methylation is an early	event in the progression of human ovarian cancer.	y	PMID: 15732085 [PubMed - indexed for MEDLINE]	MeSH Terms:	Adenosine Triphosphate/metabolism	Animals	Cells, Cultured	Disease Models, Animal	Endoplasmic Reticulum/ultrastructure*	Gene Expression	Glucose/metabolism	Hepatocytes/ultrastructure*	Liver/metabolism	Liver/ultrastructure	Mice	Mice, Knockout	Mitochondria, Liver/ultrastructure*	Oxidation-Reduction	Oxidative Stress	Peroxisomes/ultrastructure*	Receptors, Cytoplasmic and Nuclear/deficiency	Research Support, Non-U.S. Gov't	Zellweger Syndrome/metabolism	Zellweger Syndrome/pathology*	Substances:	PXR1 protein	Receptors, Cytoplasmic and Nuclear	Glucose	Adenosine Triphosphate
ducibly expressing a protein of interest. As such they represent a useful research tool for example, to dissect oncogene function(s) in colon cancer. Supplementary material for this article be found at http://www.mrw.interscience.wiley.com/suppmat/0730-2312/suppmat/94/suppmat_welma n.doc. Copyright	45: J Cell Biochem. 2005 Apr 15;94(6):1148-62.	yes	Direct hepatic fate specification from mouse embryonic stem cells.	Teratani T, Yamamoto H, Aoyagi K, Sasaki H, Asari A, Quinn G, Sasaki H, Terada	y	PMID: 15669025 [PubMed - indexed for MEDLINE]	MeSH Terms:	Blotting, Western	Cell Line, Tumor	Cytomegalovirus/genetics	Doxycycline/pharmacology	Electrophoresis, Polyacrylamide Gel	Gene Expression Regulation, Neoplastic*	Humans	Plasmids	Promoter Regions (Genetics)	Research Support, Non-U.S. Gov't	Subcellular Fractions/metabolism	Transgenes	Substances:	Plasmids	Doxycycline
roteins and with chromatin, spectrin repeat-containing proteins represent strong candidates for important organizational proteins within the nucleus. Supplementary material for this article can be found on the BioEssays website (http://www.interscience.wiley.com/jpages/0265-9247/suppmat/index.html).	46: Bioessays. 2005 Feb;27(2):144-52.	yes	Combined endostatin/sFlt-1 antiangiogenic gene therapy is highly effective in a	rat model of HCC.	y	PMID: 15666356 [PubMed - indexed for MEDLINE]	MeSH Terms:	Animals	Cell Membrane/metabolism	Cell Nucleus/metabolism*	Cell Nucleus/physiology*	Chromatin/chemistry	Cytoplasm/metabolism	Evolution, Molecular	Fungal Proteins/chemistry	Humans	Models, Biological	Plant Proteins/chemistry	Protein Binding	Protein Structure, Tertiary	Research Support, Non-U.S. Gov't	Spectrin/chemistry*	Spectrin/physiology*	Substances:	Chromatin	Fungal Proteins	Plant Proteins	Spectrin
that the differential activation of the PKC isoenzymes by DCA may be of critical importance for the functional responses of colonic epithelial cells. Supplementary material for this article can be found on the International Journal of Cancer website at http://www.interscience.wiley.com/jpages/0020-7	47: Int J Cancer. 2005 May 10;114(6):887-95.	yes	Absence of peroxisomes in mouse hepatocytes causes mitochondrial and ER	abnormalities.	y	PMID: 15645414 [PubMed - indexed for MEDLINE]	MeSH Terms:	Butyric Acids/pharmacology*	Cell Culture Techniques	Colon/cytology*	Colon/pathology	Colorectal Neoplasms/etiology*	Colorectal Neoplasms/prevention & control*	Cytoskeleton	Deoxycholic Acid/pharmacology*	Detergents/pharmacology*	Enzyme Activation	Epithelium	Humans	Isoenzymes	Protein Kinase C/pharmacokinetics*	Protein Kinase C/pharmacology*	Research Support, Non-U.S. Gov't	Substances:	Butyric Acids	Detergents	Isoenzymes	isobutyric acid	Deoxycholic Acid	Protein Kinase C
esterol hypersecretion, diosgenin probably does not interact directly with Abcg5/Abcg8, but rather increases cholesterol delivery to the heterodimer. Supplementary material for this article can be found on the HEPATOLOGY website (http://interscience.wiley.com/jpages/0270-9139/suppmat/index.html). Me	48: Hepatology. 2005 Jan;41(1):141-50.	yes	Construction and characterization of multiple human colon cancer cell lines for	inducibly regulated gene expression.	y	PMID: 15619238 [PubMed - indexed for MEDLINE]	MeSH Terms:	ATP-Binding Cassette Transporters/metabolism*	Animals	Biliary Tract/drug effects*	Biliary Tract/secretion*	Cholesterol/secretion*	Diosgenin/pharmacology*	Female	Kinetics	Lipoproteins/metabolism*	Male	Mice	Mice, Inbred Strains	Mice, Knockout	Research Support, Non-U.S. Gov't	Research Support, U.S. Gov't, P.H.S.	Substances:	ABCG5 protein, mouse	ABCG8 protein, mouse	ATP-Binding Cassette Transporters	Lipoproteins	Diosgenin	Cholesterol	Grant Support:	HL060613/HL/NHLBI
rray analysis of new compounds to determine the presence of these expression changes and their usefulness in predicting idiosyncratic hepatotoxicity. Supplementary material for this article can be found on the HEPATOLOGY website (http://interscience. Wiley.com/jpages/0270-9139/suppmat/index.htnd). M	49: Hepatology. 2005 Jan;41(1):177-86.	yes	Spectrin repeat proteins in the nucleus.	Young KG, Kothary R.	y	PMID: 15619227 [PubMed - indexed for MEDLINE]	MeSH Terms:	Animals	Cells, Cultured	Fluoroquinolones/poisoning*	Gene Expression/drug effects	Glutathione/antagonists & inhibitors	Hepatocytes/drug effects*	Hepatocytes/metabolism	Humans	Liver Diseases/chemically induced	Male	Microarray Analysis*	Mitochondria/drug effects	Naphthyridines/poisoning*	Oxidative Stress	RNA/drug effects	Rats	Rats, Sprague-Dawley	Transcription, Genetic/drug effects	Substances:	Fluoroquinolones	Naphthyridines	trovafloxacin	RNA	Glutathione
rrence and therefore benefit from current antiviral therapy, as well as provide a rationale for the future use of novel immunotherapeutic approaches. Supplementary material for this article can be found on the HEPATOLOGY website (http://interscience. wiley.com/jpages/0270-9139/suppmat/index.html). M	50: Hepatology. 2005 Jan;41(1):72-81.	yes	Bile acid deoxycholate induces differential subcellular localisation of the PKC	isoenzymes beta 1, epsilon and delta in colonic epithelial cells in a sodium	y	PMID: 15619226 [PubMed - indexed for MEDLINE]	MeSH Terms:	Adult	Aged	Antibody Formation	Antiviral Agents/therapeutic use	CD4-Positive T-Lymphocytes/immunology	CD8-Positive T-Lymphocytes/immunology	Female	Hepacivirus/immunology*	Hepatitis C/complications*	Hepatitis C/drug therapy	Hepatitis C/prevention & control	Humans	Immunity*	Liver Failure/surgery*	Liver Failure/virology*	Liver Transplantation/immunology*	Male	Middle Aged	Phenotype	Postoperative Period	Prospective Studies	Recurrence	Research Support, U.S. Gov't, Non-P.H.S.	Research Support, U.S. Gov't, P.H.S.	T-Lymphocytes/immunology*	Substances:	Antiviral Agents	Grant Support:	R01 DK60590/DK/NIDDK
decrease in hepatic necrosis following acetaminophen challenge. This suggests a novel role for LBP in modulating acetaminophen-induced liver injury. Supplementary material for this article can be found on the HEPATOLOGY website (http://interscience.wiley.com/jpages/O270-9139/suppmat/index.html). Me	51: Hepatology. 2005 Jan;41(1):187-95.	yes	Diosgenin-induced biliary cholesterol secretion in mice requires Abcg8.	Kosters A, Frijters RJ, Kunne C, Vink E, Schneiders MS, Schaap FG, Nibbering CP,	y	PMID: 15619225 [PubMed - indexed for MEDLINE]	MeSH Terms:	Acetaminophen*/poisoning	Acute-Phase Proteins/genetics	Acute-Phase Proteins/metabolism*	Acute-Phase Proteins/pharmacology	Adenoviridae	Animals	Carrier Proteins/genetics	Carrier Proteins/metabolism*	Carrier Proteins/pharmacology	Cytochrome P-450 Enzyme System/metabolism	Cytokines/metabolism	Endotoxins/blood	Gene Transfer Techniques	Genetic Vectors	Glutathione/metabolism	Liver/drug effects	Liver/metabolism	Liver/pathology	Liver Diseases/chemically induced*	Liver Diseases/prevention & control	Membrane Glycoproteins/genetics	Membrane Glycoproteins/metabolism*	Membrane Glycoproteins/pharmacology	Mice	Mice, Inbred C57BL	Mice, Knockout	Portal System	Rats	Research Support, U.S. Gov't, Non-P.H.S.	Research Support, U.S. Gov't, P.H.S.	Substances:	Acute-Phase Proteins	Carrier Proteins	Cytokines	Endotoxins	Genetic Vectors	Membrane Glycoproteins	lipopolysaccharide-binding protein	Acetaminophen	Glutathione	Cytochrome P-450 Enzyme System	Grant Support:
xpressed genes that colocalize in the genome may indicate gene regulatory mechanisms that require further study to evaluate functional coregulation. (Supplementary material for this article can be found on the International Journal of Cancer website at http://www.interscience.wiley.com/jpages/0020-7	52: Int J Cancer. 2005 Apr 20;114(4):590-7.	yes	Microarray analysis in human hepatocytes suggests a mechanism for hepatotoxicity	induced by trovafloxacin.	y	PMID: 15609325 [PubMed - indexed for MEDLINE]	MeSH Terms:	Animals	Blotting, Western	Cell Transformation, Neoplastic	DNA Primers/chemistry	Down-Regulation	Fibroblasts/metabolism	Gene Expression Regulation, Neoplastic*	Genes, erbB-2*	Genome	Glycoproteins/metabolism	Humans	Mice	NIH 3T3 Cells	Neovascularization, Pathologic*	Oligonucleotide Array Sequence Analysis	Receptor, erbB-2/metabolism*	Research Support, Non-U.S. Gov't	Reverse Transcriptase Polymerase Chain Reaction	Signal Transduction	Transfection	Up-Regulation	Substances:	DNA Primers	Glycoproteins	Receptor, erbB-2
two established recombination detection methods: Recpars and the DSS (difference of sum of squares) method. AVAILABILITY: Software, data and further supplementary material are available at the following website: http://www.bioss.sari.ac.uk/~dirk/Supplements/ Publication Types: Evaluation Studies Me	54: Bioinformatics. 2005 May 1;21(9):1797-806. Epub 2004 Nov 30.	yes	Reconstitution of hepatitis C virus-specific T-cellmediated immunity after liver	transplantation.	y	PMID: 15572473 [PubMed - indexed for MEDLINE]	MeSH Terms:	Algorithms*	Cluster Analysis	DNA Mutational Analysis/methods	Evolution, Molecular	Models, Genetic*	Models, Statistical	Pattern Recognition, Automated/methods*	Phylogeny	Recombination, Genetic/genetics*	Research Support, Non-U.S. Gov't	Sequence Alignment/methods*	Sequence Analysis, DNA/methods*	Variation (Genetics)/genetics*
ults demonstrate that mammalian viral genome types differ in their amino acid preference. AVAILABILITY: The tools used to format and analyze data and supplementary material are available at http://www.cse.sc.edu/~rose/aminoPreference/index.html CONTACT: rose@cse.sc.edu. Publication Types: Evaluation	55: Bioinformatics. 2005 Apr 15;21(8):1349-57. Epub 2004 Nov 30.	yes	Lipopolysaccharide-binding protein modulates acetaminophen-induced liver injury	in mice.	y	PMID: 15572467 [PubMed - indexed for MEDLINE]	MeSH Terms:	Algorithms*	Amino Acid Sequence	Animals	Base Sequence	Chromosome Mapping/methods*	Comparative Study	DNA, Viral/genetics*	Genome, Viral*	Mammals	Models, Genetic	Molecular Sequence Data	Research Support, U.S. Gov't, Non-P.H.S.	Sequence Alignment/methods*	Sequence Analysis, DNA/methods*	Species Specificity	Statistics	Viral Proteins/genetics*	Substances:	DNA, Viral	Viral Proteins
ic interaction with plants separates strain EbN1 ecophysiologically from the closely related nitrogen-fixing plant symbionts of the Azoarcus cluster. Supplementary material on sequence and annotation are provided at the Web page http://www.micro-genomes.mpg.de/ebn1/. MeSH Terms: Adaptation, Physiolo	56: Arch Microbiol. 2005 Jan;183(1):27-36. Epub 2004 Nov 13.	yes	Identification and validation of novel ERBB2 (HER2, NEU) targets including genes	involved in angiogenesis.	y	PMID: 15551059 [PubMed - indexed for MEDLINE]	MeSH Terms:	Adaptation, Physiological/genetics	Aerobiosis	Anaerobiosis	Azoarcus/genetics	Bacterial Proteins/genetics	Betaproteobacteria/classification	Betaproteobacteria/genetics*	Betaproteobacteria/metabolism*	Biodegradation	Chromosomes, Bacterial/genetics	DNA, Bacterial/chemistry	Evolution, Molecular	Gene Expression Regulation, Bacterial	Gene Transfer, Horizontal	Genes, Bacterial	Genome, Bacterial*	Hydrocarbons, Aromatic/metabolism*	Interspersed Repetitive Sequences	Molecular Sequence Data	Multigene Family	Nitrogen Fixation/genetics	Open Reading Frames	Plasmids/genetics	Research Support, Non-U.S. Gov't	Sequence Analysis, DNA*	Sequence Homology	Substances:	Bacterial Proteins	DNA, Bacterial	Hydrocarbons, Aromatic	Plasmids	Secondary Source ID:	GENBANK/CR555306	GENBANK/CR555307	GENBANK/CR555308
sociated with ConA-treated cells implies that a mechanism independent of furin may perhaps account for the binding of the MMP-2 species to the cells. Supplementary material for this article can be found at http://www.mrw.interscience.wiley.com/suppmat/0730-2312/suppmat/94/suppmat_guo.t if. Copyright	57: J Cell Biochem. 2005 Feb 15;94(3):446-59.	yes	Paradigmatic identification of MMP-2 and MT1-MMP activation systems in cardiac	fibroblasts cultured as a monolayer.	y	PMID: 15534869 [PubMed - indexed for MEDLINE]	MeSH Terms:	Animals	Cells, Cultured	Furin/antagonists & inhibitors	Gelatinase A/metabolism*	Metalloendopeptidases/metabolism*	Myocardium/cytology	Myocardium/enzymology*	Rats	Research Support, Non-U.S. Gov't	Tissue Inhibitor of Metalloproteinase-2/metabolism	Up-Regulation	Substances:	Tissue Inhibitor of Metalloproteinase-2	Furin	Metalloendopeptidases	Gelatinase A	membrane-type matrix metalloproteinase
s were recognized by serum antibodies of melanoma patients but not healthy controls. The role of these antigens in MAR awaits further investigation. (Supplementary material for this article can be found on the International Journal of Cancer website at http://www.interscience.wiley.com/jpages/0020-7	58: Int J Cancer. 2005 Mar 10;114(1):88-93.	yes	SEREX identification of new tumor antigens linked to melanoma-associated	retinopathy.	y	PMID: 15523688 [PubMed - indexed for MEDLINE]	MeSH Terms:	Antigens, Neoplasm/analysis*	Antigens, Neoplasm/genetics	Blotting, Northern	Cell Line, Tumor	DNA, Complementary/analysis	DNA, Neoplasm/analysis	Gene Library	Humans	Melanoma/immunology*	Paraneoplastic Syndromes/immunology*	RNA, Neoplasm/analysis	Research Support, Non-U.S. Gov't	Retinal Diseases/immunology*	Reverse Transcriptase Polymerase Chain Reaction	Rhodopsin/immunology	Serologic Tests/methods*	Skin Neoplasms/immunology*	Substances:	Antigens, Neoplasm	DNA, Complementary	DNA, Neoplasm	RNA, Neoplasm	Rhodopsin
Ps (132C > T in exon V and 196G > A (val66met) in exon XIIIA) of the BDNF gene may not be associated with Japanese MAP abusers. This article contains supplementary material, which may be viewed at the American Journal of Medical Genetics website at http://www.interscience.wiley.com/jpages/0148-7299:	59: Am J Med Genet B Neuropsychiatr Genet. 2005 Jan 5;132(1):70-3.	yes	Association study between brain-derived neurotrophic factor gene polymorphisms	and methamphetamine abusers in Japan.	y	PMID: 15459944 [PubMed - indexed for MEDLINE]	MeSH Terms:	Adult	Alleles	Amphetamine-Related Disorders/etiology	Amphetamine-Related Disorders/genetics*	Brain-Derived Neurotrophic Factor/genetics*	Female	Gene Frequency	Genotype	Humans	Japan	Male	Methamphetamine/poisoning	Middle Aged	Polymorphism, Genetic*	Substances:	Brain-Derived Neurotrophic Factor	Methamphetamine
effects of ethanol, dopamine may be critical for initiating drug use and for reinstating drug use during protracted abstinence. This article contains supplementary material, which may be viewed at the American Journal of Medical Genetics website at http://www.interscience.wiley.com/jpages/0148-7299:	60: Am J Med Genet B Neuropsychiatr Genet. 2005 Jan 5;132(1):29-37.	yes	Relationship between dopaminergic neurotransmission, alcoholism, and Reward	Deficiency syndrome.	y	PMID: 15457501 [PubMed - indexed for MEDLINE]	MeSH Terms:	Alcoholism/physiopathology*	Brain/physiopathology	Dopamine/physiology*	Humans	Models, Biological	Polymorphism, Genetic	Receptors, Dopamine D2/genetics	Receptors, Dopamine D2/physiology*	Research Support, U.S. Gov't, Non-P.H.S.	Research Support, U.S. Gov't, P.H.S.	Reward*	Synaptic Transmission/physiology*	Syndrome	Substances:	Receptors, Dopamine D2	Dopamine	Grant Support:	K05-AA00219/AA/NIAAA	R37-AA07112/AA/NIAAA
e allele reported till date at the MJD/SCA3 locus and may greatly reduce the gap between normal and pathological repeat ranges. This article contains supplementary material, which may be viewed at the American Journal of Medical Genetics website at http://www.interscience.wiley.com/jpages/0148-7299:	61: Am J Med Genet B Neuropsychiatr Genet. 2005 Feb 5;133(1):124-6.	yes	Identification of a novel 45 repeat unstable allele associated with a disease	phenotype at the MJD1/SCA3 locus.	y	PMID: 15457499 [PubMed - indexed for MEDLINE]	MeSH Terms:	Aged	Alleles	Atrophy	Base Sequence	Brain Stem/pathology	Cerebellum/pathology	Family Health	Female	Haplotypes	Humans	India	Machado-Joseph Disease/genetics*	Machado-Joseph Disease/pathology	Magnetic Resonance Imaging	Male	Nerve Tissue Proteins/genetics*	Pedigree	Phenotype	Polymorphism, Single Nucleotide	Research Support, Non-U.S. Gov't	Trinucleotide Repeat Expansion/genetics	Trinucleotide Repeats/genetics*	Substances:	ATXN3 protein, human	Nerve Tissue Proteins
We found no association between p.V66M or the additionally genotyped variant c.-46C > T and obesity, ADHD or eating disorders. This article contains supplementary material, which may be viewed at the American Journal of Medical Genetics website at http://www.interscience.wiley.com/jpages/0148-7299:	62: Am J Med Genet B Neuropsychiatr Genet. 2005 Jan 5;132(1):96-9.	yes	Mutation screen of the brain derived neurotrophic factor gene (BDNF):	identification of several genetic variants and association studies in patients	y	PMID: 15457498 [PubMed - indexed for MEDLINE]	MeSH Terms:	Adolescent	Attention Deficit Disorder with Hyperactivity/genetics	Body Mass Index	Brain-Derived Neurotrophic Factor/genetics*	Child	Chromatography, High Pressure Liquid/methods	Comparative Study	DNA/chemistry	DNA/genetics	DNA Mutational Analysis	Eating Disorders/genetics	Gene Frequency	Genotype	Humans	Linkage Disequilibrium	Mutation*	Obesity/genetics	Polymorphism, Single Nucleotide	Polymorphism, Single-Stranded Conformational	Research Support, Non-U.S. Gov't	Substances:	Brain-Derived Neurotrophic Factor	DNA
ry finding that needs to be replicated in a larger sample of Caucasian males and relationships sought with clinical phenotypes. This article contains supplementary material, which may be viewed at the American Journal of Medical Genetics website at http://www.interscience.wiley.com/jpages/0148-7299:	63: Am J Med Genet B Neuropsychiatr Genet. 2005 Jan 5;132(1):100-3.	yes	Relationship of MAO-A promoter (u-VNTR) and COMT (V158M) gene polymorphisms to	CSF monoamine metabolites levels in a psychiatric sample of caucasians: A	y	PMID: 15457497 [PubMed - indexed for MEDLINE]	MeSH Terms:	Adolescent	Adult	Aged	Amino Acid Substitution/genetics	Catechol O-Methyltransferase/genetics*	Comparative Study	European Continental Ancestry Group/genetics*	Female	Genotype	Homovanillic Acid/cerebrospinal fluid	Humans	Hydroxyindoleacetic Acid/cerebrospinal fluid	Linkage Disequilibrium	Male	Mental Disorders/cerebrospinal fluid	Mental Disorders/genetics*	Methoxyhydroxyphenylglycol/cerebrospinal fluid	Middle Aged	Minisatellite Repeats/genetics	Monoamine Oxidase/cerebrospinal fluid	Monoamine Oxidase/genetics*	Polymorphism, Genetic*	Promoter Regions (Genetics)/genetics*	Research Support, U.S. Gov't, P.H.S.	Substances:	Homovanillic Acid	Methoxyhydroxyphenylglycol	Hydroxyindoleacetic Acid	Monoamine Oxidase	Catechol O-Methyltransferase	Grant Support:	MH48514/MH/NIMH	MH62185/MH/NIMH
the diagnosis of prostate cancer. Nevertheless, this risk should not be neglected as it may be of clinical significance under certain circumstances. Supplementary material for this article can be found on the International Journal of Cancer website at http://www.interscience.wiley.com/jpages/0020-7	64: Int J Cancer. 2005 Jan 10;113(2):290-7.	yes	Expression of prostate-specific antigen (PSA) and human glandular kallikrein 2	(hK2) in ileum and other extraprostatic tissues.	y	PMID: 15389512 [PubMed - indexed for MEDLINE]	MeSH Terms:	Humans	Ileum/physiology*	Immunohistochemistry	In Situ Hybridization	Male	Prostate-Specific Antigen/analysis*	Prostate-Specific Antigen/biosynthesis*	Prostatic Neoplasms/diagnosis*	Protease Inhibitors/metabolism	Reproducibility of Results	Research Support, Non-U.S. Gov't	Reverse Transcriptase Polymerase Chain Reaction	Tissue Distribution	Tissue Kallikreins/biosynthesis*	Substances:	Protease Inhibitors	Tissue Kallikreins	Prostate-Specific Antigen
of unknown function, potentially coding for pharmacologically or microbiologically active substances. Supplemental data to this work can be found at http://www.ncbi.nlm.nih.gov/projects/omes/index.html#Ag2. MeSH Terms: Amino Acid Sequence Animals Anopheles gambiae/genetics* Chromosome Mapping Chrom	1: J Exp Biol. 2005 Oct;208(Pt 20):3971-86.	yes		An updated catalogue of salivary gland transcripts in the adult female mosquito,	no	Anopheles gambiae.	PMID: 16215223 [PubMed - indexed for MEDLINE]	MeSH Terms:	Amino Acid Sequence	Animals	Anopheles gambiae/genetics*	Chromosome Mapping	Chromosomes/genetics	Cluster Analysis	Computational Biology	DNA Transposable Elements	Female	Gene Expression Profiling*	Gene Expression Regulation*	Insect Proteins/chemistry	Insect Proteins/genetics*	Molecular Sequence Data	RNA, Messenger/genetics	RNA, Messenger/metabolism	Research Support, N.I.H., Intramural	Research Support, Non-U.S. Gov't	Salivary Glands/metabolism*	Transcription, Genetic/genetics*	Substances:	DNA Transposable Elements	Insect Proteins	RNA, Messenger
m is useful mainly to improve local marker ordering in linkage groups obtained in other ways. AVAILABILITY: The source code and supplemental data are http://www.iubio.bio.indiana.edu/soft/molbio/qtl/flipper/ CONTACT: ccrane@purdue.edu. Publication Types: Evaluation Studies Validation Studies MeSH Te	2: Bioinformatics. 2005 Apr 15;21(8):1579-91. Epub 2004 Nov 25.	no		A nearest-neighboring-end algorithm for genetic mapping.	no	Crane CF, Crane YM.	PMID: 15564296 [PubMed - indexed for MEDLINE]	MeSH Terms:	Algorithms*	Chromosome Mapping/methods*	Comparative Study	Computer Simulation	DNA Mutational Analysis/methods*	Gene Deletion	Genetic Markers/genetics*	Genetics, Population*	Humans	Linkage (Genetics)/genetics	Models, Genetic*	Models, Statistical	Research Support, U.S. Gov't, Non-P.H.S.	Software*	Substances:	Genetic Markers
[truncated: 2 more columns]

[truncated: 4 more sheets: 2006, Nucacid2004, Genetics2004, Bioinformatics2004]
